# Supplementary material for: Chemical composition of material extractives influences microbial growth and dynamics on wetted wood materials
Source: Sci Rep. 2020 Sep 2;10:14500. doi: 10.1038/s41598-020-71560-3 (PMC7467922; doi:10.1038/s41598-020-71560-3)
Supplement: Supplementary file 2 — Supplementary Information 2. [file 41598_2020_71560_MOESM2_ESM.xlsx]

## Sheet: Sheet1
	MW (g/mol)	RT (min)	AREA	1. Shedua	2. Quilted Maple	3. Hard Maple	4. Ponderosa Pine	5. Primavera	6. Beech	7. Basswood	8. Hickory	9. IPE	10. Machichi	11. Tarara Canary Wood	12. Blood Wood	13. Granadillo	14. Bubinga	15. Black Walnut	16. East Indian Rosewood	17. Cypress	18. Sirari	19. Leopardwood	20. African Padauk	21. White Oak	22.Spanish Cedar	23. White Oak Quarter Sawn	24. Chechem	25. Mesquite	26. Lovoa	27. Goncalo Alves	28. Curupay	29. African Mahogany	30. Monkey Pod
C4 H6 O	70.0418	1.581	868064	22873	31297.1	55459.9	19177.5	32425.8	15785	15296.1	8435.3	15807	122052	49619.2	24143.6	63347.7	868064	57988	21722.5	180284	446641	111341	21532	61637.6	11324.2	114780	25132.5	16221.6	464767	24907.1	87175.4	83585.3	50291.9
	70.9328	1.153	2.11082e+07	141484	58567.4	1.00158e+06	1.52869e+06	106060	2.5584e+06	57773.4	966346	2.33787e+06	87628.5	448984	440822	38491.9	304190	44197.6	330782	52562.2	87426.9	39246.4	271982	130707	52547.6	64064.3	37024	61009.3	89424	50811.2	62115.9	37315.5	67007.5
	70.9445	1.146	2.15163e+06	490504	295671	465395	429963	57670	105015	373469	81398.6	506507	2.15163e+06	1.79554e+06	166854	489888	277415	523148	1.33383e+06	366711	478469	300942	94058.4	301726	1.43132e+06	74294.1	864518	380956	299936	1.02558e+06	1.89438e+06	1.16058e+06	108587
C4 H9 N	71.0734	1.36	2.25264e+06	157023	35692.4	256918	134903	114007	52291.2	444006	24312.5	237208	206425	95896.9	304745	62816.2	28320.1	61781.8	64861.3	83094.6	2.25264e+06	61233.8	228240	87261.9	51249.9	107804	26637.8	82179	390233	60013.7	216093	96680.4	31438.7
C3 H4 O2	72.0211	1.573	378445	33112.7	77637.7	81350.2	63181.3	26403.3	35700.5	60317	33384.7	40541.5	99383	31675.5	60971.9	159067	369379	121459	62769.2	68058	363686	39007.5	47420.6	103910	39327.2	216147	37013.5	23211.7	378445	62652.4	80106.2	25246.7	32043
	72.5244	1.082	5.51856e+07	8.17521e+06	5.07822e+06	7.1827e+06	1.22213e+07	21220.2	8.03255e+06	2.75777e+06	1.02716e+06	6.84759e+06	1.40307e+06	2.05808e+07	4.25122e+07	2.22272e+06	3.67047e+07	2.08953e+07	4.22245e+07	3.83557e+06	4.77381e+07	2.43088e+07	280284	6.81794e+06	1.31529e+07	135455	1.71511e+07	296524	202640	4.56626e+07	9.19799e+06	1.16178e+06	56360.9
C3 H7 N O	73.0526	1.836	1.10112e+07	3.41006e+06	2.77248e+06	2.29022e+06	2.07537e+06	1.94404e+06	1.55269e+06	6.37307e+06	2.55474e+06	6.84087e+06	305701	5.04197e+06	5.86711e+06	2.60003e+06	1.41154e+06	2.21366e+06	5.20832e+06	2.71338e+06	5.11249e+06	1.79793e+06	3.30048e+06	3.4162e+06	1.10112e+07	2.87601e+06	5.19698e+06	3.73751e+06	1.90423e+06	6.62829e+06	5.30355e+06	3.40398e+06	1.28748e+06
C4 H11 N	73.0891	1.331	250843	143914	109587	28292.3	82959.3	91155.6	26874.6	26320.6	21103.6	125960	169923	88012.9	156622	70453.5	233109	112029	60228.1	120567	238554	102225	93300.3	250843	123671	178119	117898	37738.8	91381.2	108366	125536	241066	54568
	73.968	1.16	690226	102660	57679.5	102248	92471.4	24952.9	15231.9	70440.6	11861	106413	531915	690226	34704.8	92424.5	233377	145406	414894	68449.3	84722.1	35224.3	10755.4	59995	383430	12132.6	299085	86782.5	68914.3	321771	629506	345175	17689.7
C3 H6 O2	74.0367	1.589	491519	16204	50675.8	64484.6	119910	32840.9	18290.8	156286	12685.9	16744.3	86465.8	33076	86327.9	95474.7	232808	245591	32760	154519	316416	73862.4	28789.4	139246	21224.6	491519	141630	36550	329257	14874.1	82918.7	48268.7	82193.5
C2 H5 N O2	75.0319	1.463	942852	40237.1	55328.7	98726.3	51196.2	40436.5	39426.6	84342.3	9362.28	56684.2	151463	58953.9	45913.8	45739.9	26769.2	224059	13222.9	355378	942852	52530.5	15096.8	79473.9	41351.3	44243.9	5534.3	4614.53	769511	65495.7	66308.6	19253.6	14263
	76.0127	1.102	7.11832e+06	1.56708e+06	1.35549e+06	1.71013e+06	2.65709e+06	36941.2	1.30351e+06	697163	362685	1.25029e+06	543593	3.50183e+06	6.04295e+06	572521	6.59195e+06	3.65464e+06	6.3015e+06	981497	6.7603e+06	2.80608e+06	80367.7	1.54152e+06	2.39464e+06	53289.2	3.70843e+06	130662	95760.1	7.11832e+06	1.85484e+06	339169	30708.8
	76.4929	1.192	1.05299e+06	26267	48448.3	67791.5	106314	43622.1	160554	23745.8	77084.7	173351	54367.6	65613.5	54340.4	27667	359660	52257.1	296946	24477	137791	43316.9	17821.3	26421.6	50133.3	30928.8	41377.2	17242.2	105731	60076.8	73442.9	40047.8	12821.6
C5 H4 O	80.0261	1.543	1.03716e+07	75045.9	397646	1.07899e+06	365691	58592.2	95682.1	113822	163580	17837.7	149935	78574.6	84707.1	609284	309957	112890	209559	1.03716e+07	315417	5.30744e+06	222801	254247	42883	311680	49381.9	746567	570946	71624.1	2.26541e+06	405150	176801
C5 H4 O	80.0261	2.522	1.05685e+06	21769.8	55370.9	90215	12925.1	25045.3	9934.56	2315.35	2549.24	13663.5	43797.3	1860.33	58728.8	230258	44693	1.05685e+06	1810.44	17223	29891.2	73197.8	6623.36	82391.4	11939.5	287223	14701.3	34670.5	21132.6	13441.8	5997.61	9345.43	10073.6
C6 H8	80.0625	10.676	1.97586e+06	64450.9	42863.3	25832.7	43395.7	24780.3	13752.3	65297.2	33847.7	20741.7	232996	20571.5	56133.4	17345.2	20598.4	16853.7	9585.5	46099.8	34105	12986	1.97586e+06	26095.1	315325	38770.8	14879.1	48078.4	107887	15863.5	14870.8	19338.4	16487.7
	80.5132	1.14	8.12858e+07	1.82022e+07	9.55247e+06	1.37764e+07	1.38667e+07	1.28062e+06	6.37543e+06	1.15517e+07	1.63551e+06	1.70093e+07	5.69823e+07	8.12858e+07	7.29804e+06	1.49319e+07	4.86533e+06	1.77373e+07	4.8983e+07	1.08098e+07	2.3545e+07	1.36673e+07	3.03396e+06	9.06443e+06	5.41147e+07	2.12006e+06	3.75754e+07	1.08088e+07	7.69607e+06	4.15349e+07	7.57655e+07	4.963e+07	2.59711e+06
	81.0063	1.152	5.14267e+07	8.08338e+06	6.51316e+06	9.58965e+06	1.52602e+07	43374	7.40826e+06	3.68867e+06	1.97173e+06	8.0123e+06	1.14126e+06	2.39592e+07	4.56041e+07	2.69698e+06	3.67894e+07	2.29119e+07	4.37837e+07	5.79009e+06	3.65739e+07	2.40335e+07	456069	7.78154e+06	1.3158e+07	245220	2.26269e+07	470238	327174	4.84759e+07	8.57614e+06	1.13296e+06	105244
	81.0116	1.176	835574	7188.83	17728.2	108220	91053.1	9822.91	6874.46	12616.4	3187.61	9116.79	321340	110195	15663	111376	105328	35310.8	22842.7	62417.2	40352.7	11507.9	28415.8	64496	318071	16126	30181.8	91682.2	50267.3	225203	573584	465869	21956.3
C4 H3 N O	81.0213	1.342	5.71979e+06	17297.6	26960	7934.1	38858.9	76216.9	12042.7	53733	16689.2	12429.2	88746.7	24453.9	23165	14474.4	23570.4	9615.47	25727.7	6583.36	340481	99218.2	16641.8	13646.4	16919.3	28202.4	10866.6	6532.61	186553	25433.6	16314.9	23703.7	29180.2
C6 H11 N O	81.0577	1.514	5.48785e+06	316265	343529	316124	343491	352665	198169	262060	45245.8	279459	5.48785e+06	285202	341037	304717	278046	16721	31309.7	40970.6	724881	199117	1.07727e+06	265879	270563	318274	112058	78125.9	845644	692450	285367	18861.3	87156.7
	82.0067	1.182	2.66639e+06	390864	297839	517367	890510	10931.4	314559	190953	110505	443864	69689.5	1.27693e+06	2.44084e+06	149592	1.64702e+06	1.35921e+06	2.39606e+06	291124	2.34753e+06	1.15916e+06	17701.8	398284	651785	12518	1.20123e+06	22889.1	34457.9	1.74529e+06	474738	36467.3	7839.24
	82.0071	1.151	6.96664e+06	1.00046e+06	680179	1.11278e+06	1.77607e+06	43690	843773	405804	231426	930057	128415	2.72701e+06	5.05204e+06	312483	3.87435e+06	2.78029e+06	5.20788e+06	610563	4.77181e+06	2.9257e+06	49042	901075	1.4975e+06	26892.3	2.60402e+06	49901.4	92553.8	5.22175e+06	961994	113038	16364.7
C5 H6 O	82.0415	10.682	174861	6902.02	5183.03	4789.84	8646.09	8009.67	2256.4	16632.6	5578.45	5815.98	5034.03	3446.64	34510.4	9844.91	5559.02	4364.14	2426.97	2546.04	5017.76	2539.71	174861	5588.97	46109.2	5357.94	3799.48	5880.22	15543.3	3287.72	4176.38	3563.02	3914.13
C5 H6 O	82.0417	1.551	1.44533e+06	62309.1	29835.7	44669.3	48018	40282.3	8120.51	49036.2	26746.1	48678.9	121509	39855.7	18586	66970.8	133290	68187.1	21625.8	54807.2	1.44533e+06	41146.7	23142.5	344650	20790.5	632922	132189	14895	1.17961e+06	41510.2	23328.8	55086.5	23526.5
C6 H10	82.0781	8.632	388482	23747.5	27487.9	23431.8	356638	23336	4338.56	388482	25599.9	21913.3	3878.28	20966.4	4226.1	24404.8	2209.38	32978.1	2667.27	4997	28823.7	5491.72	13244.5	5705.23	24783.6	11385.4	1291.66	2880.43	21088.8	17383.6	1740.64	24248.1	15376.5
	83.0039	1.151	8.20849e+06	1.06507e+06	842741	1.38237e+06	2.33021e+06	54032.9	1.07838e+06	470700	275352	1.18318e+06	164326	3.65158e+06	6.0276e+06	404228	5.16015e+06	2.87416e+06	6.4082e+06	728065	5.38742e+06	3.54625e+06	63186.2	1.12188e+06	1.89664e+06	32695	3.12366e+06	77593.3	80666.3	6.64942e+06	1.17155e+06	145096	25217.4
C5 H9 N O2	83.037	1.466	9.70249e+07	532376	127397	4.47537e+06	359023	269940	94415.5	867061	69593.8	726419	1.47943e+06	262000	928556	114552	62313.5	161267	1.84297e+06	477245	9.70249e+07	129505	254983	221821	156548	213795	308491	970159	2.25992e+06	156778	545646	492398	125266
C4 H5 N O	83.037	1.896	4.03014e+06	251130	166401	752282	353185	713779	392865	288520	66703.2	436823	1.09162e+06	156962	349667	309441	67543.5	149709	225912	199916	4.03014e+06	195521	307328	138461	103849	343913	177789	140170	1.13336e+06	300928	235338	177921	162247
C5 H9 N	83.0733	1.352	6.70956e+07	192799	82886.1	39398.8	87479.3	85737.9	31969.4	169868	56646.9	77987.7	2.42181e+06	41381.4	110368	141502	88128.2	67006.5	400181	99804.1	1.92642e+06	92954.5	7.56056e+06	37368.4	27361	107802	31567.4	349442	6.70956e+07	3.75979e+07	41250.7	63412.5	92255.5
C5 H9 N	83.0734	1.535	7.0448e+07	75527.4	45953.5	12498.1	84269.3	81615.5	5798.09	141095	52269.4	12300.5	2.38831e+06	62846.1	70227.2	57346.1	82146.4	62125.6	381036	41385.7	695722	39645.6	69809.5	67195.2	44494.4	87474.5	30852.9	324997	7.0448e+07	48129.4	26680.4	33286.9	72328
	83.9522	1.156	1.52861e+08	3.4199e+07	2.22135e+07	3.42447e+07	3.09917e+07	3.55993e+06	1.2239e+07	2.63406e+07	5.86041e+06	3.71902e+07	1.02154e+08	1.52861e+08	1.29675e+07	3.47438e+07	9.9959e+06	3.60711e+07	8.86594e+07	2.61365e+07	3.62403e+07	2.4535e+07	8.28357e+06	2.10194e+07	9.3238e+07	5.8263e+06	6.48004e+07	2.27373e+07	2.19228e+07	7.49813e+07	1.26842e+08	9.24381e+07	9.26579e+06
	83.9713	1.128	799338	61442.7	70261.5	66015.7	18261.6	17051.4	8784.1	49534.3	16532.5	36129.3	32464.1	280781	18272.4	21758	122875	50650.4	198517	10520.3	81525.3	203469	16962	43212.2	390774	3430.67	154636	46816	36122.1	799338	497468	508058	4769.16
C4 H4 O2	84.0209	10.056	130775	1281.09	4404.18	7665.81	32871.5	6825.52	2294.79	130775	4239.86	3514.6	4498.67	4084.82	7034.44	10890.6	3137.99	6637.03	6074.42	4772.13	3934.09	2732.83	30273.5	4046.39	2320.73	6691.17	2326.47	3275.21	5158.89	1273.87	3408.38	8691.47	5648.49
C4 H4 O2	84.021	1.557	9.44125e+07	9.44125e+07	2.37866e+06	4.73483e+06	2.21385e+06	378018	1.77441e+06	1.70246e+06	288976	259338	400399	276941	482080	870660	322243	2.56004e+06	240214	674031	3.16197e+06	302645	338145	1.48945e+06	215865	2.04409e+06	242246	102898	2.36964e+06	275443	434188	388404	395045
C4 H4 O2	84.021	2.216	700286	98301.1	74308.9	131374	21887	53537.1	42851.3	88198.8	26020.5	41981.6	49035.7	24017.8	41843.3	202576	38844.9	56295.1	26742.1	48944.2	700286	32006.6	32985.2	89574.6	76294.5	253748	53890.4	137662	153192	34251.4	51458.1	37205.5	35790.3
C4 H4 O2	84.021	1.814	511473	15791.2	92393.2	224718	30093.8	36090.9	43953.5	40977.3	44714.2	32671.7	20113.4	14580.2	35750.4	90125.2	5828.65	108675	3231.54	294858	173029	29795.4	28555.3	65046.9	56272.5	41435.1	38209.5	28101.7	317382	23757	51034.7	205672	29506
C5 H8 O	84.0574	2.015	282552	47541.6	23035.7	13280.3	282552	40912	42236.5	35528.8	27736.6	2579	24940.1	9191.81	5824.13	2160.2	2769.72	28115.1	24032.7	19195.7	43430.3	11354.8	2046.82	13962.4	10372.8	32530.5	20419.1	19080.1	79422.9	4594.71	28492.4	12606	19319.4
C5 H8 O	84.0574	10.736	345811	6988.99	12984.2	13988.7	11320.4	13579.3	4184.65	6795.38	15154.5	13688.9	3962.99	9932.48	33212.6	9845.99	16049.1	11320.1	9207.83	6301.96	4829.07	7291.83	45914	12759.5	22470.8	15471.1	7710.81	13921.3	17788.3	8833.23	9744.24	8192.98	10327.2
	84.5293	1.151	954855	188790	126253	130642	254059	44221	97997.5	87259.5	26532	180459	45584.2	372840	582506	54883.8	729947	385745	449174	91588.1	673546	234828	14685.9	185124	273084	18511.5	389499	16432.3	93678.8	954855	122003	35482.9	12368.3
C4 H7 N O	85.0526	1.928	6.20033e+06	347655	333559	224185	412378	6.20033e+06	987842	415847	94479.6	81678.4	107721	106290	79859.4	88150.7	41563.4	311804	95216.5	187748	2.98954e+06	300995	66574.6	146106	54680	328609	181477	175091	480300	100705	215236	230955	103450
C6 H15 N O	85.089	1.293	9.37658e+06	185640	425698	165314	396115	181300	115865	137526	433792	1.2105e+06	998244	955993	1.26255e+06	484799	916824	607172	955739	834854	1.75948e+06	653346	542793	1.47253e+06	380626	436145	577272	328399	9.37658e+06	285301	672348	1.44713e+06	310164
C5 H11 N	85.089	1.702	2.83458e+06	297148	79007.2	107168	210561	143404	60817.5	542414	40083.4	384314	64804.9	210792	650461	72854.4	42688.1	69621.2	112336	122320	403913	85566.9	366347	141132	102576	134193	129077	302192	517434	109727	307629	204569	88658.9
	85.9853	1.16	4.00978e+07	3.43723e+06	2.7081e+06	3.41825e+06	6.07485e+06	29437.2	3.65543e+06	1.43367e+06	746444	3.47124e+06	548865	8.4061e+06	1.39598e+07	1.30705e+06	8.56332e+06	9.55321e+06	1.58763e+07	1.91015e+06	1.61112e+07	9.49776e+06	232402	3.20488e+06	5.82239e+06	94915	7.28446e+06	193784	159353	1.95001e+07	4.42517e+06	488645	50893.5
	86.0205	1.143	1.013e+06	256109	162024	144816	166724	26171.7	32716.8	211359	20489.6	273384	848023	1.013e+06	59091.5	267238	209022	251046	386712	126977	222475	72192.8	19353.1	146406	774137	43951.7	410897	144997	136997	550376	907949	214457	14620
C4 H6 O2	86.0367	1.579	2.451e+06	17797.4	17542.8	127488	115916	21317.1	61602.1	99083.1	98687.7	4800.54	95862.4	11088.1	21256.4	81348.4	2.451e+06	25182.2	61548.8	12872.5	350802	53167.5	26734.2	564741	38038.6	452341	4699.1	89038.9	365039	79486.1	10412.9	37981.8	22543.1
C4 H6 O2	86.0369	1.325	3.40915e+06	89056.8	139459	55622	930976	121694	696267	1.08969e+06	74554.6	182457	230227	92150.7	111839	69530	648597	115369	91647.2	66615.1	370366	220456	560908	84501.7	89179	102016	68076	103179	3.40915e+06	177938	129270	65034.7	42380.8
C3 H6 N2 O	86.0479	1.455	1.12152e+06	10606.9	23151.3	35223.8	14780.7	31257.5	29693	260703	7102.79	5452	180165	6811.37	21647	4165.48	6256.31	5378.56	15728.7	37118.7	1.12152e+06	53444	17957.7	8143.22	5382.07	15881	3726.97	5954.76	915334	19241	9293.13	12001.4	10245.5
	86.5182	1.108	509629	196729	104857	117850	71684.5	37368.3	60770.3	157096	36754.2	215611	249717	509629	40572.6	257519	141502	191741	194365	152961	80862.7	78161	52701	161971	465140	63146.3	290652	281016	113384	403863	213531	277181	68831.8
	86.9857	1.179	4.83045e+06	412106	303775	419369	718706	32332.2	424215	149326	78440.6	410224	45454.9	1.0959e+06	1.73016e+06	139147	1.32415e+06	1.14146e+06	1.85369e+06	230691	1.9649e+06	1.07549e+06	19233.9	401200	673365	26004.2	935686	12739.2	88895.8	2.54141e+06	526514	38415.4	11736.8
	86.9861	1.172	2.04451e+06	105679	73869.8	92888.9	170607	11623.1	120370	33055.5	17581.4	101551	19049	294448	429011	29820.4	264215	308385	489845	52944.6	532800	299680	5743.74	108405	213039	10717.6	204624	5250.45	36638.3	602900	162916	13877.6	4837.31
C3 H5 N O2	87.0319	1.453	1.8827e+06	183719	143918	287002	246632	124597	124440	410413	44581.8	310996	302443	94242.8	368029	112262	59122.3	257190	64650.2	257079	1.8827e+06	59642.4	156408	110927	84656	118810	21708	48421.3	1.53657e+06	105462	176230	150596	29162.8
	87.9451	1.143	3.49532e+06	785255	477404	792747	698323	92292.6	317791	597233	139644	848823	544361	3.49532e+06	298245	806466	271283	599426	2.12679e+06	602907	783896	513116	209622	525105	2.26701e+06	131537	1.28559e+06	635874	530581	1.51772e+06	2.96354e+06	2.12509e+06	229101
C H N2 O P	87.9829	1.167	8.33089e+06	549347	399340	633871	1.02509e+06	38195.9	663567	221360	176498	761810	95088.3	1.6309e+06	2.13249e+06	238551	3.17021e+06	1.50124e+06	2.91402e+06	461856	3.19032e+06	1.03143e+06	35347.1	627543	1.10798e+06	21005.3	1.53417e+06	33613	108936	3.75551e+06	712320	71795.7	14382.7
	88.0009	1.139	7.37092e+06	42158	20039.7	335106	503748	23849.9	943211	17930.8	235048	868384	16620.4	176796	149009	8937.82	116188	16881.6	92615.4	7907.28	19898.6	14803.9	72256.2	39836.5	16195.5	13374.3	14219.1	6451.86	34156.2	19407.8	23725.7	12937.4	7738.53
C3 H4 O3	88.0159	1.672	598695	15963.2	46068.2	76447.3	58874.4	15672.1	21796.4	2752.73	1716.22	2291.94	49581.3	450240	28998.4	3020.38	470596	37410.1	598695	8121.62	309028	4430.06	10148.4	35570	22686.6	9349.04	13900.1	17715	126159	4806.73	46522.4	13263.9	44474.6
	88.5375	1.158	2.2336e+06	432303	348267	410524	641407	20295.5	341102	159518	111697	369253	43840.8	902297	1.76928e+06	140318	1.76748e+06	1.03671e+06	1.62514e+06	253012	2.2336e+06	809606	14944.8	445811	554840	18238.1	1.04561e+06	16342.5	42994.5	1.88401e+06	394413	16285.1	5676.51
	88.9434	1.236	1.93742e+06	19688.6	42632.5	95871.5	138908	28638.2	281531	18001.5	100119	225814	49443.6	54232.4	38577	23264.5	251667	26050	261301	19746	121251	29070.3	35138.7	19940.1	38478.1	27216.1	26320.8	7234.05	51110.1	52675.4	64626.8	33166	4723.14
C3 H7 N O2	89.0476	1.425	1.44024e+06	102815	41663.2	87125.1	392227	108750	321405	173057	22328.1	155422	1.44024e+06	78006.1	480133	68597.3	19730.6	92214.4	30595.5	156479	842600	40152.5	81515	54671.1	47748.4	120394	14569.1	32587.5	687690	22697.9	275914	54820.2	16232
C4 H11 N O	89.084	1.286	484873	484873	66342.8	39686	42682.2	72721	13723.5	75673.4	47460	61004	49742.4	117615	85336.7	56856.3	77530.7	92204.6	130473	78234.3	64687.4	55293.5	44478.3	80090.6	46956.8	82350.5	24171.5	11283.1	36287.1	22973.4	34840.9	82226.3	26123.6
	89.5185	1.1	3.75391e+07	1.01366e+07	6.61238e+06	9.1402e+06	8.08839e+06	1.63715e+06	4.13711e+06	7.4828e+06	1.75356e+06	1.03508e+07	3.26127e+07	3.28428e+07	3.66971e+06	1.04384e+07	2.3537e+06	9.41998e+06	2.50843e+07	7.61936e+06	1.06854e+07	8.52405e+06	2.87396e+06	6.16838e+06	2.85774e+07	2.30258e+06	2.035e+07	7.50157e+06	6.04762e+06	1.91999e+07	3.56345e+07	3.02987e+07	3.42614e+06
C2 H3 P S	89.9693	1.295	2.45437e+06	200814	167181	48601.1	79981.1	52783.7	38850.2	63091.5	46573.9	85733	115320	46569.5	62158.3	491783	139920	85062.6	196459	223048	87777.2	75402.1	138773	88816.5	144334	139505	21128	166718	553058	134915	192153	153790	20171.3
	90.0067	1.157	2.48796e+07	4.19797e+06	3.5241e+06	4.82261e+06	8.17247e+06	37235.9	3.5344e+06	1.98545e+06	991461	4.09707e+06	680291	1.18323e+07	2.48796e+07	1.30977e+06	1.68187e+07	1.14493e+07	2.13046e+07	3.28836e+06	2.18398e+07	9.86196e+06	213337	3.68265e+06	6.73308e+06	122736	1.18379e+07	241695	197584	2.4315e+07	4.83451e+06	530914	51826.8
C7 H6	90.0468	10.68	171892	26300.7	22560.8	2112.78	27701	24817.3	17799.1	35908.9	1337.93	23874.6	32080.4	20862.4	29523.9	25076	2435.27	25398	2522.69	21339.1	24030.8	1246.06	171892	27270.1	69556.3	1818.93	17167.5	24997.9	13297.4	19690.9	1755.67	1924.53	17113
	91.5148	1.142	1.03978e+06	237892	153510	214328	179680	42353.1	99026	172099	43412.5	251344	664243	949437	64788.8	249412	127862	227756	589718	172796	227705	199112	73797.2	138815	174668	54706	399100	220082	131014	425103	464427	730757	80442.9
	91.519	1.391	90491.3	1452.88	1313.37	1886.47	1652.59	9763.41	943.038	1635.81	762.938	1083.63	16221.2	90491.3	1953.88	1162.27	1874.24	2091.74	2520.67	1507.01	72253.8	20784.5	2633.19	1558.32	3836.81	6176.15	1463.92	1368.47	39079.7	15314.4	2772.89	3120.51	4179.74
C6 H4 O	92.0261	8.428	2.07514e+06	730230	830572	1.21643e+06	927786	1.25096e+06	732286	297549	725644	791472	393045	248535	725136	428101	460211	1.15386e+06	427715	1.61726e+06	361684	1.03626e+06	498273	603888	443235	1.09144e+06	128370	371003	438539	267441	545165	123704	473950
C3 H8 O3	92.0473	1.62	1.66824e+06	47845.4	124968	182498	388773	94903.3	90687.1	454996	33221.6	31037.6	190811	100925	527771	147310	269423	685841	98277.3	212191	714977	274640	194153	671751	139663	1.66824e+06	614540	76835.6	743993	49415.9	297368	99201.6	364095
C7 H8	92.0625	6.471	365957	35434.1	35838.2	31112.5	15447	43541	17433.4	43551.3	33691.8	36576	3962.33	2163.95	32736.7	365957	2828.32	3578.17	26340.8	32679.7	36285.9	18610.2	76292	38583.5	39761.6	12216.2	2332.85	38392.1	17508.9	2270.74	2838.67	16293.4	19410.6
C7 H8	92.0625	10.681	288724	7777.44	11706.2	2074.25	24522.8	14161.2	8213.1	20125.2	9332.71	9581.56	50345	2952.13	28985.6	6657.52	9683.46	1527.19	7937.7	1952.29	11135.3	1223.34	288724	11747	3992.44	1671.59	5972.16	1270.73	18425.3	6523.85	6497.29	10951.1	3406.96
C7 H8	92.0625	9.399	224252	15174.3	2220.27	1879.52	9132.11	15281.9	7654.8	42157.6	2148.28	3092.71	2216.96	1985.33	14720.3	20422.4	15143.5	14884.9	14777.4	18860.9	16667.8	10499.6	21232	1726.58	18507.6	22263	9600.89	1916.19	6143.57	14964.6	11484.5	6655.49	224252
	92.5181	1.129	599038	169361	112765	115511	85585.3	32005.3	24101.7	147564	23248	181796	350441	599038	36160.9	187800	230635	141701	210976	102811	61513.6	32105.5	18216.5	95879.1	459842	35502.4	276226	132749	97385.5	268943	485692	194597	28996.6
	93.0377	1.115	5.07988e+06	1.16811e+06	847284	1.00292e+06	1.42896e+06	11163.7	921236	365482	235967	885284	187945	1.50422e+06	4.4561e+06	317450	4.22697e+06	2.4399e+06	2.71646e+06	610077	5.07988e+06	1.50608e+06	41325.4	699452	1.29492e+06	41164.1	1.69189e+06	32344.4	24768.7	2.05812e+06	627291	58277.6	8326.94
C6 H7 N	93.0577	1.307	7.7947e+06	20852.9	22102.1	15332	17061.6	13306	12091.6	21484.7	14855.1	23747.2	759611	35051.1	7.7947e+06	23749.4	9616.32	178014	14033.6	16426.9	359706	186608	41392.9	14784.6	11356.1	15877.1	4870.81	35387.8	18130.2	10645.1	41449.9	82370.8	11667.5
C6 H6 O	94.0416	2.143	2.15184e+06	97979.8	2304.31	18204.5	7397.86	10322.3	11181.6	2096.51	23698	18910.8	15795.5	4751.35	21730.5	17375.2	17284.3	3352.51	16965.4	2186.35	26519.4	11617.9	10758.8	20067.5	1930.54	29401.8	25136.2	16883.4	24031.4	14080.2	14918.9	11049.1	11166
C6 H6 O	94.0417	1.654	327065	16236	11124.1	115732	20590.8	19099.5	3140.42	15552.6	16193.8	6765.8	52442.9	16794	24218.5	8676.13	21507	7161.73	3542.14	31106.8	314310	44982.8	21239	48533.5	20183.7	42548.9	215344	7693.2	327065	67642.3	12219.7	14732.8	3482.25
C6 H6 O	94.0417	9.327	171950	8340.89	11832.4	12594	171950	7067.34	11753.2	16758.1	12149.1	8071.22	7382.17	11999.2	14539.3	3038.23	7060.57	1627.69	11585.7	8001.12	15011.3	7630.7	10079.5	1327.13	7812.43	12949.9	2552.16	1674.5	8955.19	6847.54	1241.81	6803.17	10549.5
C6 H6 O	94.0417	8.121	1.45929e+06	20393.6	26239.3	15849	54448.7	28099	27088.1	38263.5	13987.7	10738.8	16146.4	697681	451746	283920	22966.4	18919.5	91800.8	201961	1.45929e+06	10717.1	129536	32967.5	12813	20324.8	12345.4	38173	20410.4	22595.5	62549.2	10452	40427
C6 H6 O	94.0417	8.589	347589	39274	76770	98754.1	60713.1	83030.9	67689.2	22668.8	102399	22503.3	13709	57899.1	69630.5	76020.9	54025.5	219285	20766.3	28635.6	347589	67825.8	23667.6	81929.7	6866.87	166334	18296	28971.9	23727.8	10732.6	20399.2	27546.7	59440.2
C6 H6 O	94.0417	6.786	124965	810.66	6247.09	5999.82	10857.8	5296.94	3375.88	7675.91	6748.02	6792.94	864.53	7289.31	1368.1	6718.07	7835.74	1128.86	7599.31	6093.25	124965	2210.41	4184.97	627.388	6284.74	6728.5	735.447	1083.97	6518.75	5583.35	6754.76	3689.41	3746.92
C7 H10	94.0781	6.464	3.56148e+06	2830.65	77039.1	48590.5	16866.6	73812.1	30852.3	71408.9	57078.5	3109.79	70232.1	70064.9	3059.16	3.56148e+06	3442.24	69573.4	50055.4	2425.87	61927.3	33450.4	707414	632992	74396.3	239203	2839.22	69427.8	70911.8	2763.62	64158	31634.2	31617.4
C7 H10	94.0781	5.72	1.65898e+06	71264.9	72917.2	55445.8	108935	70241.5	11118.1	76077.1	61069.4	3212.86	4060.42	68435.3	65235.1	1.65898e+06	5769.02	72266.4	61378.3	3683.23	69213	34435.3	572081	606694	78404.9	481157	3336.75	3110.91	89648.7	72012.4	59610.5	37970.6	35585.5
C7 H10	94.0781	7.793	281354	10649.9	31433.3	39525.8	281354	5766.33	24351.5	47226.1	36778.9	42816.1	37561.5	35488.8	3223.4	81313.4	7016.62	20238.9	1675.06	15470.2	9260.14	3112.36	28242.1	36431.3	32362.2	111257	5785.61	35519.7	41619.9	4005.62	32544.7	28159	5337.75
C7 H10	94.0781	10.435	402967	8890.99	18562.6	18010.2	63016.1	5923.21	17484.4	54019	22833.9	12794.1	402967	12895.7	6076.36	40056.1	16455.4	16523.5	11895.6	17918.9	19153.1	10250.2	205098	11551.1	303601	19179.8	14259.6	2574.37	45505.5	17118	13306.7	30768.4	18576.1
C7 H10	94.0781	10.658	562522	17466.5	7468.56	3782.31	52565.5	32206.2	17831.2	4332.07	17286.4	15117	402967	12442.8	19321.1	15646.6	20814.2	1492.91	14459.4	42506.2	24311	14845.7	562522	26244.3	163781	30648.3	16416.8	24369.9	15994.7	13298.5	1470.07	23819.8	7545.35
	94.966	1.084	4.04256e+06	36764.1	30267.3	146791	201000	19413.3	525033	26970.9	189601	352080	22356.5	36423.5	20803.4	35155.6	96460	20326.2	66953.3	27698.6	79944.5	18107.5	163690	10987.7	19500.1	24157.5	25391.7	18188.4	41125.6	28945.1	22899.8	37795	65853.2
	95.0258	1.126	1.4039e+06	346302	220515	192998	243141	53068.7	69806.9	335828	44684.5	399587	236658	1.4039e+06	64704.9	327407	121494	359711	525897	182735	307695	138359	40553	204671	1.09348e+06	62503.8	608019	267869	165486	805317	1.00595e+06	399048	43135.7
C5 H5 N O	95.037	1.373	1.16092e+07	325896	379378	98005.8	64964.6	1.13584e+06	180489	25490.3	143009	1.05579e+06	609684	91826.1	146266	709520	31478.1	2.70113e+06	30824.6	57937.3	275719	47067.9	150430	367404	42699.7	549334	17116.1	190518	108615	16655	142989	89528.7	32594.7
C5 H5 N O	95.037	1.793	1.27016e+06	20298.8	36435.3	3705.62	15435	72577.6	20992.1	6541.66	10870.5	54606.5	33024.7	13026.1	8611.39	40599.4	3462.76	249345	10337.8	7939.62	120948	9190.09	18863.6	20526.8	7103.33	44961.3	3036.77	23427.6	590747	10103.1	12956.2	15549.2	13218.4
	95.9637	1.236	1.51835e+07	2.34269e+06	1.17473e+06	1.75828e+06	1.25935e+06	112377	153006	2.14799e+06	2257.46	2.31207e+06	9.27939e+06	1.39852e+07	59424.8	3.3311e+06	66694.5	1.52808e+06	5.89125e+06	902944	364595	37498.8	95336.8	640390	1.05287e+07	197125	4.47469e+06	3.17435e+06	1.82552e+06	2.73831e+06	1.51835e+07	1.17977e+07	521624
	95.9644	1.203	1.52158e+07	2.35393e+06	1.19606e+06	1.92593e+06	1.42978e+06	127146	682610	2.15844e+06	323536	2.67196e+06	9.30413e+06	1.40141e+07	120735	3.34328e+06	299959	1.55109e+06	6.02199e+06	913721	1.02746e+06	490962	257409	1.10456e+06	1.05508e+07	210743	5.06648e+06	3.18102e+06	1.87207e+06	2.76476e+06	1.52158e+07	1.18154e+07	528162
	95.9935	1.157	1.06541e+06	180757	128256	193592	333177	26395.3	118467	64455.3	36147.2	163353	41277.9	454310	833156	55927.9	679666	309687	876141	113091	890100	321246	11377.1	156787	270997	6486.35	460940	10400	72572.5	1.06541e+06	161245	27488.4	9581.65
C5 H4 O2	96.021	1.58	9.43042e+07	9.43042e+07	1.27331e+06	2.14546e+06	1.06175e+06	250597	835982	777123	192493	223516	353208	202954	520474	1.25544e+06	8.0532e+06	617121	307309	520756	1.13727e+06	249623	587335	5.66814e+06	292933	6.06925e+06	538099	82428	1.03851e+06	236795	227463	388980	342489
C6 H10 O2	96.0574	2.472	458790	4675.7	64504.1	80732.8	458790	17008.8	81933.6	301985	7505.55	2642.97	22609.6	10658.8	67166.7	72847.9	59318	12423.1	73295	82105.8	20334.9	47278	46648.9	66629.9	30058.4	18758.6	73910.1	19155.9	37026.9	80514.7	66947.8	8083.16	14826.3
C7 H12	96.0937	10.435	99408.7	7814.04	7107.76	6498.88	15891	8365.21	6140.28	16224.1	6878.43	3109.22	6754.71	6211.31	2744	99408.7	848.504	5953.21	7264.99	1434.21	7621.02	3688.82	47667.3	80013.1	2048.6	95933.8	690.329	7132.97	89057.6	7053.64	1029.83	13107.8	598.217
C7 H12	96.0938	2.61	549415	40258.5	35063.1	16282.4	17920.3	35351.4	14260.3	549415	2165.8	3070.4	35633.4	41078.1	32365.3	2421.12	38054	3396.22	25951.8	32056.1	27936.3	17760.5	1550.82	34419.9	69037.6	33930.3	32507.6	41051.3	49376.5	2706.19	30971.1	19113.4	20893
C7 H12	96.0938	8.533	533060	20475.7	2674.63	13368.9	382487	21560.6	9292.16	533060	2444.85	17357.9	4718.13	38938.9	22166.4	2765.71	2509.76	8699.25	17732.1	11064.9	29975.1	5711.08	9046.78	22804.9	20481.8	6100.82	15788.9	2995.48	15928.4	4187.35	2467.18	9554.29	8023.43
C7 H12	96.0938	9.524	340995	12845.6	10103.3	5945.51	226391	11267.6	3845.82	340995	10016.4	7009.82	8471	30463.7	2535.63	5805.07	8613.28	13277.4	7750.83	4087.09	9634.6	5474.15	28409.7	8067.66	5100.2	15219.4	7209.62	1368.36	10320.9	8220.52	7524.78	7520.69	3242.4
	96.5263	1.14	2.43243e+06	632783	386863	479536	471857	126218	151559	424112	103565	558774	1.58213e+06	2.43243e+06	189222	531853	131979	535844	1.2076e+06	434210	405114	288803	127732	248374	1.56378e+06	138364	1.13744e+06	462672	97725.8	1.04122e+06	1.32792e+06	1.18104e+06	122396
	96.9827	1.157	1.03057e+06	121206	13466.6	93593	112156	13273.1	8102.24	125711	3756.92	144708	774479	992927	18460.4	202363	124139	18036.9	340985	93734.8	21260.3	15817	5721.07	51352.5	168598	13521.6	296319	186580	127542	108970	841345	641668	49934.9
H3 N O3 S	96.9833	1.141	4.35305e+06	392018	290929	444736	760373	19247.2	456874	160473	86576.6	392037	64307.6	1.07872e+06	1.41452e+06	117178	1.87998e+06	1.06227e+06	2.07735e+06	227433	1.88871e+06	555720	21940.6	417249	752108	7458.29	1.16022e+06	20963.4	40773.8	2.71156e+06	508909	46468.6	5383.3
	96.9839	1.141	2.4412e+07	3.96983e+06	979842	4.40181e+06	4.7616e+06	558800	1.25712e+06	2.802e+06	639959	4.67646e+06	1.85893e+07	2.4412e+07	2.07571e+06	4.36509e+06	551678	1.97033e+06	1.45404e+07	1.17476e+06	5.99882e+06	2.95318e+06	808240	2.30979e+06	1.50472e+07	730160	1.08629e+07	3.03848e+06	2.6217e+06	1.13646e+07	1.65967e+07	1.09856e+07	820070
	97.0061	1.179	1.73011e+06	9111.09	17982.1	220210	387304	26750	804756	26810.6	346798	591570	19095.7	72701.3	76500.5	10268.9	133492	19395.8	110215	9084.92	51142.9	14585	89671.7	14130.3	18607.5	36694.7	14641.7	5623.74	39243.1	22298.2	27259.2	14864.2	15752.2
C5 H7 N O	97.0527	1.894	403649	14097.7	14409.3	167636	5185.71	15288	8828.22	3155.75	1991.95	2610.04	22384.3	2707.31	5997.24	7360.16	10643.7	3016.51	6744.16	9164.69	204934	5179.41	20951.9	8144.22	9669.59	13283.6	8547.62	1612.72	403649	18334.2	15564.9	8895.2	9031.92
C5 H7 N O	97.0527	2.174	264190	32879	35080.3	6458.18	19151.6	24708.8	112175	11517.6	7181.66	15405	154426	10045.1	19985.7	13744	15391.2	8672.1	7090.77	28006.6	264190	8997.2	30082.6	4952.37	8236.76	6840.56	10212.7	17696.8	130633	17136.2	32445.8	8719.26	16291.7
C6 H14 N2	97.0889	1.201	1.17891e+08	21766.9	42960.3	28871.7	55560.1	29742.5	20815	21056	9651.7	27604.5	53593.4	58181.1	70133.4	24533	318919	46337.7	263310	21704.4	192019	34844.4	11534.9	23428.7	44454.4	27425.3	32940.2	13435.4	93754	53271.5	65123.7	35511.4	9751.77
H3 O4 P	97.9768	3.078	2.85042e+06	4980.31	15727.8	16993.8	16692.7	13938.4	7581.3	9430.56	9641.9	11208.1	6435.28	1767.83	26229.2	10157.1	8380.32	9597.63	7664.15	8069.79	14438	5608.94	1224.47	6929.65	8157.54	1854.05	8047.6	6765.32	13557.1	8265.57	9951.85	5313.99	9600.09
	98.0261	1.116	672720	208158	112709	116612	101620	30503.2	60464.7	153992	37000.2	209589	276984	391458	51528.5	229640	145315	189830	281345	128657	85288.9	53460.7	41503.5	140645	672720	56788	336002	286744	103190	571562	324046	234575	42286
C5 H6 O2	98.0366	2.194	464649	106655	45894.1	32185.2	313586	185684	19310	272325	63972.5	33737	53504.5	46472.8	64262.5	75796.3	22886.6	464649	20319.9	79924.8	77043	56144.5	22801.7	95436.5	50104.6	217782	79194.1	50744.4	71450.7	25464.3	79126.1	79457.7	40016
C5 H6 O2	98.0366	10.221	191330	138759	24643.4	14590.9	90685.4	56579.2	15750.1	28068.6	13437.4	12632.5	6974.52	15378.9	17352.6	57687.3	45611.7	47377.8	22089	33164.2	19818.2	191330	33838.2	46724.6	79091.6	57406.2	7102.39	5970.04	28340.6	34972.3	43324.8	55999.7	26909.5
C5 H6 O2	98.0366	1.535	9.87955e+07	684595	793666	6.21604e+06	783711	430466	385490	1.25892e+06	284338	870762	1.66866e+06	401353	1.06767e+06	803090	410251	484600	2.17932e+06	1.13712e+07	9.87955e+07	4.65214e+06	524020	824038	271122	1.04616e+06	374281	1.8983e+06	4.10161e+06	249359	2.07033e+06	1.07316e+06	335987
C5 H6 O2	98.0366	7.533	724499	35893.3	2815.73	2181.13	52877.9	43733.4	25063.1	2426.01	38856.5	45800.9	3534.58	11891.4	21061.2	2714.64	43889.3	2854.55	724499	60878.8	17594.5	24651.3	6308.16	2005.25	37235.2	2314.8	40066.8	54496.3	35815.3	38541.6	3480.3	20160	22274.1
C4 H6 N2 O	98.0479	1.876	972377	18868.5	13240.2	38637	11387.9	19656.9	8708.12	2614.28	9670.34	21291.3	531830	337134	8158.59	7595.86	17789.2	9211.35	12233.2	15628.2	339957	97520	5107.97	13208.3	86510.9	4520.02	33375.4	2791.56	549121	55463.4	34009.4	12100.9	12286.9
C4 H6 N2 O	98.0479	1.3	4.23439e+06	17322.8	22161.2	4934.19	28660.8	48667.6	3111.89	30259.5	13384	5202.65	49977.3	23867.6	26017	12682.4	37921.1	19082.9	135829	3452.96	63028.5	17160.6	9371.74	4929.13	18001.3	15068.8	18866.4	12828	31757.5	28482.1	11451.6	13348.6	16432.7
C6 H10 O	98.073	10.152	183521	10697.1	8901.32	8470.67	19623.7	9111.66	1044.91	27052.7	7578.52	8355.07	9423.4	7720.86	1600.53	6233.85	11472	11416.9	5947.13	8986.21	8851.74	2197.3	183521	10692.2	2270.04	17677.2	6051.05	9074.61	11847.1	8837.26	9148.25	15072.9	6596.36
	98.5237	1.146	816791	219412	163271	219686	185291	118352	93461.4	223258	87708.3	212476	564989	474060	35550	417232	131376	148919	326000	158769	107689	131950	177650	160863	411828	98713.9	326033	387534	227426	222789	634077	771878	279800
	98.5449	1.126	1.50443e+06	281947	145473	164995	316073	19409.5	77584.5	152013	38883.5	271630	23170.4	615656	941051	102364	1.39513e+06	809095	719891	130757	1.50443e+06	331285	6564.1	297418	524326	5756.66	680835	7212.47	41117.5	1.48414e+06	275079	15574.2	5428.69
	99.0169	1.168	4.35667e+07	5.02716e+06	3.83466e+06	5.53199e+06	9.07498e+06	39139.3	4.87107e+06	2.08046e+06	1.23327e+06	5.05773e+06	619819	1.49691e+07	2.60384e+07	1.74449e+06	2.43151e+07	1.39016e+07	2.72929e+07	3.1625e+06	1.99118e+07	1.77707e+07	302461	5.23124e+06	8.41107e+06	151389	1.34945e+07	290181	207263	3.0545e+07	4.80134e+06	755718	72678.2
C5 H9 N O	99.0683	1.484	7.92024e+06	20335.9	55718.6	34686.3	49092.1	65715.7	19616.4	45857	30626.4	35609	2.79072e+06	27401.3	62698.6	60648	10836.2	42923	58301.3	40204.2	242817	30661.7	7.92024e+06	16408.8	13832.5	56242.1	62299.3	66983.7	2.50407e+06	6.51389e+06	28016.5	38892.6	74128.2
C5 H9 N O	99.0683	2.146	1.66959e+06	742232	393415	303043	424196	845008	207720	219564	268812	1.66959e+06	686948	301357	264939	175010	261027	244049	221382	498811	1.62076e+06	765994	531966	506278	356528	515902	386138	468370	1.31164e+06	482745	699335	628173	466735
C6 H13 N	99.1047	1.516	1.00136e+06	187759	175362	75764.5	135155	95081.4	58640.1	51414.4	63413.4	954640	384254	435619	1.00136e+06	197856	307268	476824	470182	154205	963444	397036	168191	101062	283416	225399	441207	368124	786317	405668	611149	539501	488434
C6 H13 N	99.1047	1.298	3.44354e+06	187759	175362	75712.4	134062	66509.8	3984.47	52353	16710.4	954640	52121.3	11387.5	1.00136e+06	197856	302388	17468.3	28754.4	47715.6	3.44354e+06	23236.2	23038.3	101062	15146.2	18062.6	8701.79	9144.25	127916	85546.9	611149	53801	5522.47
C2 H N2 O P	99.9827	1.147	1.69819e+07	883546	616869	820426	1.54955e+06	36457.4	673945	198007	69779.8	618007	47637.4	867214	5.34853e+06	110428	5.86149e+06	3.07128e+06	3.59149e+06	309841	5.88961e+06	1.22049e+06	27399	879861	575244	59999.9	1.96247e+06	34898.4	85252.7	5.83726e+06	245559	32291.3	20503.1
	99.9837	1.15	264808	71605.4	42284.3	54163.1	38081.9	23446.2	12641.7	64430.2	12151.9	77459.9	152623	264808	25125.1	81527	168957	51489.7	139496	50350.1	64730.1	23008.8	11489.3	51020.5	180270	17988	122374	72365.6	49668.9	125231	188662	105824	18930.6
	100.001	1.13	6.32109e+06	139347	129403	131426	205427	44536.7	84319.6	61558.3	32475.6	133222	45909.6	305071	547853	53238	555549	312667	527014	84138.4	776159	199038	15339.1	145687	394505	13209.1	248623	16549.6	94347.5	6.32109e+06	158235	35736.2	13279.4
C4 H4 O3	100.016	1.965	1.78087e+06	60983.1	46209.2	95185.6	76176.2	22947.8	62332.9	23682.6	20370.4	9051.8	28504.5	486783	8202.79	6626.6	10654.6	163445	1.78087e+06	6840.44	1.16697e+06	156691	19482.6	7514.19	123419	31280.7	176095	28699.2	180150	10467.1	50081.1	186365	53265.6
	100.018	1.153	5.14385e+06	604444	455238	714091	1.06594e+06	45997.3	652357	252363	147651	601484	82984.1	1.78272e+06	3.09071e+06	197377	2.72032e+06	1.76472e+06	3.39345e+06	388251	2.82975e+06	2.16416e+06	39362.2	616249	995587	28504	1.72759e+06	36894.2	97441.6	4.12973e+06	586549	98678.7	12865.1
C5 H8 O2	100.052	1.582	2.45669e+06	22810.4	29224	26974.2	187047	32337.1	64294.1	172351	134763	6929.02	121718	167087	161409	168233	2.45669e+06	7130.8	21663.1	16344.5	445419	12024.8	106506	148983	162430	104535	5544.59	7687.26	463495	24839	172754	10214.8	64325
	101.006	1.098	1.75712e+07	55014.9	73691.7	81909.5	102787	99450.3	21178.1	52909.5	32508.8	65386.3	46416.6	74904.6	71366.3	147178	324483	47146	155296	156313	185429	1.75712e+07	31093	41975	45229.9	54253	62907.4	55735.2	207456	54200.9	66259.8	99639.8	65053
	101.014	1.168	5.85252e+06	699104	463633	822359	1.31671e+06	42222.4	731427	285351	172779	707008	107773	2.11699e+06	3.58276e+06	239473	3.05215e+06	2.08883e+06	3.93422e+06	468047	2.89496e+06	2.52837e+06	41982.2	726425	1.1519e+06	29232.8	1.95549e+06	43478	99933	4.45156e+06	638129	91742.6	13194
	101.026	1.11	433228	180672	68093.8	57476.9	112602	16049.9	24516	118559	35604.1	187571	170584	433228	29001.4	103818	109222	152675	62030.1	131233	111260	13916.3	30139	34553.8	153054	36493	71364.3	162104	125399	131427	339434	153405	37875.8
	101.026	1.128	4.78265e+06	1.27283e+06	948576	1.20362e+06	845362	254681	399192	1.05425e+06	258263	1.17114e+06	4.78265e+06	4.05391e+06	387772	1.60507e+06	274210	1.14825e+06	1.72489e+06	1.04814e+06	557402	645514	337957	536682	3.65461e+06	304884	1.75971e+06	881098	751325	594729	3.48501e+06	3.1158e+06	255611
	101.026	1.209	4.48567e+06	223534	746644	1.10574e+06	285445	238631	225628	936809	30008.5	994058	4.48567e+06	3.64068e+06	373069	1.50125e+06	96962.5	983592	479388	918647	680273	232572	307818	457357	3.45307e+06	271367	408615	250285	616939	444560	1.49664e+06	2.72904e+06	217735
C4 H7 N O2	101.048	1.465	4.7302e+06	87236.7	2.12719e+06	4.7302e+06	2.19013e+06	89373.7	1.69088e+06	1.84539e+06	104850	108224	448602	170377	463340	826269	59872.8	2.37928e+06	47532.9	379203	2.79254e+06	107055	86596.7	1.18214e+06	68700.8	1.83324e+06	128764	41497.3	2.27914e+06	201951	214362	110814	218013
C4 H7 N O2	101.048	1.746	440612	18804.4	57277.3	352693	258094	60209	119713	113141	25502.7	42388.3	26333.2	43425.9	27719.9	50430.8	20635.2	55805	36862	37776.3	129526	25131	34194.5	41655.1	19191.7	99673.6	33547.5	37520.7	440612	11967.1	49153.3	10097.4	60920.5
C5 H11 N O	101.084	1.304	1.245e+07	29545.9	19991.3	21187.7	206092	31619.7	12329.4	27296.7	17045	27885.5	1.245e+07	21530.7	39518.3	19796.4	34184.6	29601.7	41548.1	25033.1	227970	17212.5	1.44742e+06	21592	23724	13593.4	6691.53	10442.7	1.48881e+06	886125	42974.4	20033.9	14823.7
C6 H15 N	101.12	1.34	3.32683e+06	2.13238e+06	715464	244604	806220	160634	195182	486181	349174	347208	617607	1.8185e+06	1.04762e+06	638071	503394	156405	391277	448560	1.72868e+06	557737	646967	2.83556e+06	2.74622e+06	3.05745e+06	487839	295918	451267	3.08195e+06	1.41011e+06	2.57951e+06	238473
	101.962	1.148	1.17181e+06	51143.3	35267.8	58435.1	135940	11835	52993.8	17068.8	6511.44	48215.6	17414	189006	260273	8514.87	205820	185039	161397	28135.4	312170	118503	5101.23	90278.5	107205	2908.34	151364	4663.13	32539.9	378987	96222.7	12325.2	4296.2
	101.963	1.148	4.27814e+07	8.77986e+06	6.12989e+06	9.47471e+06	8.46046e+06	934435	3.83121e+06	7.05889e+06	1.64885e+06	1.03658e+07	1.04357e+07	4.27814e+07	2.9665e+06	9.60646e+06	2.5733e+06	1.04854e+07	2.31247e+07	7.06671e+06	9.09924e+06	8.09351e+06	2.85016e+06	5.69169e+06	2.88205e+07	1.56124e+06	1.67317e+07	2.38934e+06	5.87596e+06	2.3052e+07	3.43066e+07	2.88965e+07	2.97855e+06
C4 H6 O3	102.032	1.582	673573	22889.7	57978.3	74507.6	90597.3	32449.5	49883.1	30456.7	39910.8	35214	122141	62607.7	126954	120596	673573	52873.6	96292.3	16401.3	446967	33657.6	26333	329676	68103.8	603410	51753.4	39229.4	465106	24925.4	290272	32768.4	72628.9
C4 H6 O3	102.032	1.817	1.16782e+06	39456.7	376069	96626.5	110116	47225.1	143607	76760.6	80593.6	31382.8	102118	74465.5	192825	288081	181040	1.16782e+06	130309	324267	643599	143286	151132	419534	116028	614528	56234.9	72719.3	1.03073e+06	34553.8	330404	449449	227931
C3 H6 N2 O2	102.043	1.706	517197	16457	8676.69	19968.4	13650.4	10316.6	1737.15	7952.46	4250.92	5743.92	34563.3	14513.3	4072.13	5331.69	56624.7	5931.57	28622.2	31734.6	134981	3858.71	4705.79	9235.69	2257.24	13865.4	3070.68	6653.58	276995	4701.53	5154.95	9867.22	5643.56
C8 H6	102.047	10.403	914346	1360.14	2672.86	3072.59	10447.5	6306.78	5403.9	4021.22	4145.69	914346	12894	3351.27	214302	5721.14	1458.31	4353.43	129652	23386.4	7372.74	2069.6	41188.5	2858.42	5713.76	2029.54	2715.36	5842.99	5722.65	3143.96	1147.14	6814.43	3048.02
C8 H6	102.047	8.448	979260	10545	5262.18	21754.6	12025.4	19300.6	7673.48	7531.63	12083.5	7422.74	4697.29	6391.83	14968.8	5663.05	9630.81	26158.8	5673.75	14050.7	17033.8	9082.87	21139.3	5947.14	4489.11	10165.2	9420.41	24849	12412.9	2540.64	9267.29	9053.04	7354.12
C8 H6	102.047	9.455	152790	3015.72	1868.68	7808.49	1735.36	4460.86	7393.49	2244.88	5615.63	152790	5052.15	3823.23	15584.5	9323.01	4062.88	41603.7	5395.35	6657.82	7464.1	3351.06	10325.7	7165.28	820.325	3943.42	1642.17	1133.91	4497.39	1568.82	968.129	1619.96	6590.29
C8 H6	102.047	10.09	769334	1048.55	6232.32	5471.79	8371.53	4987.49	1205.52	6937.73	3319.82	769334	3208.55	9071.84	16139.8	9041.15	957.035	6990.94	133424	5898.23	4635.59	1502.24	26107.8	1038.13	5521.8	5252.02	1699.98	3936.48	1886.28	930.835	998.408	6350.96	3164.7
C4 H9 N O2	103.063	1.982	396471	9078.27	11199.8	10653.4	17595.3	396471	13652.7	13741.8	7077.44	8881.17	24339.3	7444.59	8517.9	4487.6	8834.85	9236.05	7157.4	8989.93	18759.9	7324.59	8963	3793.71	9056.05	4637.19	11798.6	6640.07	193096	4783.55	11458.1	9006.56	4873.09
C4 H9 N O2	103.063	1.289	3.74044e+06	110593	148571	69815	1.01047e+06	136272	789252	1.22098e+06	76451.4	166315	265552	83476.6	116504	66847.7	682438	103164	370057	61400.3	263790	392658	568183	69348.8	79134.7	90122.2	62974.7	38830.9	3.74044e+06	185298	119313	82703.7	44769.8
C5 H13 N O	103.099	1.298	6.44832e+07	3.12819e+06	1.57295e+07	2.01066e+07	2.054e+07	849096	9.72081e+06	6.44832e+07	2.14984e+06	179966	9.72769e+06	257685	2.04496e+07	318044	227143	1.73098e+07	936074	863456	727002	1.38724e+06	396609	2.14079e+06	678522	2.51564e+07	1.01798e+06	1.21778e+06	1.24656e+07	45049.7	942681	633250	1.06666e+06
	103.996	1.168	2.14414e+07	1.27e+06	934673	1.04458e+06	2.0449e+06	23662.7	1.4224e+06	394879	234620	1.22314e+06	160181	3.11263e+06	3.99925e+06	341515	3.69963e+06	3.81657e+06	5.32077e+06	566751	5.70351e+06	3.39732e+06	76248.1	880294	2.46962e+06	26119.8	2.27416e+06	62926.5	69293.7	7.17274e+06	1.25179e+06	147179	12383.3
C7 H4 O	104.026	1.857	555775	19097.1	24914.8	26766.9	27174.6	29091.2	2517.11	28946.9	26548.4	30960.1	28054.3	36759.5	28784.7	26582.3	35189.1	4153.36	24374	2827.04	42772.6	7995.35	6161.48	26237.4	25373.3	24318.4	24337.9	22898.8	555775	26234.6	24063	15682.1	15004.7
C7 H4 O	104.026	9.522	276071	13840.7	18955.9	2371.7	15563.9	9941.93	12945.7	13296.8	2178.18	4426.9	5009.79	13352.7	14411.6	8828.47	10833.3	16273.9	28365.8	14849.5	11876.9	15302.1	43206.2	12716.1	12790.9	14195.6	7793.09	2620.57	13141.5	1436.55	9608.62	8511.59	6597.55
C7 H4 O	104.026	10.868	1.00271e+06	4175.05	9846.23	2264.54	7828.17	6035.82	3169.89	760.969	2741.69	1867.83	8184.41	4028.9	2648.6	4079.13	6674.85	2908.59	9075.53	3683.01	5240.92	3678.19	2395.37	3710.06	3044.52	3127.34	685.123	4477.09	4036.94	2495.52	8589.55	2638.03	3035.78
	104.031	1.113	1.30159e+06	278810	174606	158442	203917	48184.8	47663.1	247309	32926.5	304677	910149	1.21072e+06	76189.3	297376	347227	319756	457466	158813	332470	88457.9	37607.4	184419	943200	62531	512161	244021	186923	675584	1.00075e+06	318209	42301.1
C8 H8	104.062	10.46	1.69161e+06	2710.51	21548.3	1841.71	19422.3	18322	9356.95	3833.27	14280.6	12040.2	49049.4	20835.3	12245.5	14585.1	9872.28	17400.4	1.69161e+06	41941.6	14181.1	8081.91	87062.3	17159.8	588884	25471	10439.8	9065.55	16166.9	7221.56	2009.36	13320.6	5666.37
C8 H8	104.062	8.377	215792	11098.3	16650.7	7105.92	28195.6	14108.1	7056.81	6557.85	18601.1	4658.95	8842.41	14229.2	11981.7	15269.5	7838.85	8291.66	4512.63	13965.4	13674.3	6192.4	8179.79	13651.4	12819.6	15573	1264.21	1903.09	13034.6	10251.3	2658.28	13366.4	8335.57
C8 H8	104.062	10.718	654892	12440.9	1209.4	1731.22	8019.97	5594.27	5488.72	16933.8	12163.9	1787.67	11762.5	9967.57	24103.4	4353.67	1998.81	1317.13	234534	15863.9	5730.48	4950.5	654892	8047.22	94499.6	1390.04	663.439	6600.75	10763.1	3927.59	3789.69	5812.74	5100.36
C8 H8	104.063	1.86	929926	29482	26683.9	9027.74	16438.3	33436.1	13846.6	25992.9	24352.3	110171	61137.5	16371.9	40941.6	25844.8	5929.27	6307.82	23268.9	27926.2	66031.9	54629.9	45517.1	30813.9	20631.6	22408	15676	222427	858001	35251.5	38749.7	18907.7	28446.4
	104.103	1.383	3.42755e+06	163782	795917	1.08065e+06	1.16597e+06	57682.4	522108	3.42755e+06	130561	6677.94	536131	9082.22	1.08328e+06	13739.1	3882.43	929893	37294.3	44768.4	237607	63880.8	19982.9	116038	34893.9	1.32803e+06	72999.6	53136.2	676347	11210.2	42254.9	32759.5	101752
C3 H7 N O3	105.042	1.459	5.21382e+07	297377	135662	313930	597577	1.93323e+06	145435	692071	99950.5	367528	511708	94681	380795	168221	80509	278289	121282	626599	3.18537e+06	131651	157492	294710	156344	480474	34015.3	47727.4	2.59975e+06	105247	212678	583828	120919
	105.943	1.294	567393	96336.2	142795	84318.8	107475	138992	41301.8	69511.5	103033	54272.3	41303.9	19725.5	30931.5	40352	6877.91	72435.7	57292.1	142588	36143.3	19353.7	108720	149008	31921.3	193350	121101	567393	66544.7	17291.8	76729.4	11384.3	76753.7
C H3 N2 O2 P	105.993	1.169	4.13191e+06	134584	108634	170525	251758	20826.8	204311	49978.7	27816.9	170991	34449.7	577379	618989	47477.3	578022	461528	777191	78796	757703	346869	9187.37	198674	313924	5867.64	365126	9407.98	65650.1	1.15563e+06	215457	24866.4	8667.69
C7 H6 O	106.042	10.842	3.24326e+06	3008.67	5839.2	15605.1	56539.7	9341.28	73429	6033.28	38187.6	3100.07	10299.9	3.24326e+06	7397.58	10907.7	5731.77	12369	384742	17629.1	6322.46	7208.16	9685.57	58647.2	7455.66	58943.1	1823.6	7670.1	4711.49	10503.3	3706.42	53461.1	3954.95
C7 H6 O	106.042	9.117	1.16219e+06	8281.16	6505.1	7566.42	18090	4885.64	6387.34	8237.56	5932.67	7288.71	13410.6	1.16219e+06	18228.2	16616.8	5894.32	73005.8	16754.2	337403	152523	5031.75	31625	9434.75	6696.51	9390.57	8773.08	82143	6269.66	5500.11	19722.2	5498.07	9433.69
C7 H6 O	106.042	9.942	6.45503e+06	9027.31	8895.38	8035.72	44407.4	5405.58	2430.34	12473.7	8982.54	10116.1	47610.8	6.45503e+06	40184.4	240811	8565.06	6617.18	13027.1	12781.7	158575	3301.56	170480	18672.3	15254	9762.07	5245.27	45732.3	6535.12	2147.96	4016.3	13908	1996.22
C7 H6 O	106.042	11.276	3.48736e+06	21959.9	80585.5	16406.7	30667.3	47200.3	95607.5	3922.65	70741.6	1325.94	2719.61	1.81295e+06	11447.2	14612	11241.7	60387	18195.4	2680.54	6790.93	1868.13	6146.39	499069	1100.51	289495	40927.8	23602.3	9476.81	12615.3	21475.5	51342.5	24790.2
C7 H6 O	106.042	10.763	5.304e+06	25970	41500	15605.1	56539.7	43732.6	73429	5061.89	38187.6	4787.19	8101.74	5.304e+06	20184.4	10943.7	5731.77	39354.6	53428.1	17629.1	8938.33	7208.16	15855.7	412831	5623.28	271044	18626.4	25580.5	9957.4	9720.47	14450.8	53527.3	22335.9
C7 H6 O	106.042	11.059	2.43716e+06	23988	31977.8	8490.5	11679.3	26339	75513.3	4729.87	38184.4	4185.61	3499.68	329695	8130.26	6708.7	3878.13	25921.2	23194	2696.6	7160.5	2595.22	5857.64	366826	7593.34	216330	16344.7	17031.2	3842.97	5730.07	9548.29	27901.6	12652.1
C7 H6 O	106.042	9.485	524355	5261.03	9261.98	8765.31	12299.6	5490.16	4383.27	155249	1474.03	3262.83	31900	524355	17787	86842.2	6066.22	142762	6585.07	67425.8	45673.5	5296.8	21381.8	7809.28	14015.1	13918.9	5341.79	14093	6967.68	4753.98	9746.59	5412.27	9366.4
C7 H6 O	106.042	7.094	9.84851e+06	3333.35	26451.5	3085.03	211742	20773.2	11557.1	17727.1	2658.48	2981.25	23276.6	157540	31729.6	49504.1	71843.1	3013.46	9.84851e+06	39207.6	1.63652e+06	13774.7	1.16952e+06	20106.1	16881.8	20377.1	25451.4	25872.3	23668.7	15568	11816.8	16866.2	16811.9
C8 H10	106.078	10.727	819290	31969.6	16029.3	11248.2	40671.7	17458.2	3379.11	43548	41235.5	14975.1	64587	9556.26	26819.3	16032.4	10837.7	1465.54	2786.74	29419.5	8796.13	2593.41	468150	13058.5	71128.6	10078.9	10484.4	4940.22	11975.8	12476.1	1270.28	9191.9	5675.04
C8 H10	106.078	4.886	463672	80702.1	10019	78606.5	110747	75460.1	18395.8	463672	75046.5	2984.06	71904.3	83394.6	78771.9	3089.78	76748.2	80661.3	4225.3	2430.11	16042.3	32433.8	40608.3	77851.3	99835.2	81107.5	82534.4	78886.6	17295.4	104717	67954.6	32435.9	7292.76
	106.534	1.158	2.57615e+06	706532	402127	367577	585498	90593.3	99573.4	596404	72164.5	693637	2.33595e+06	2.57256e+06	177692	749880	163970	632502	825551	371437	794216	197703	63994.6	405623	2.09749e+06	118137	1.20491e+06	449978	356367	1.24304e+06	2.57615e+06	635807	67601.4
C6 H5 N O	107.037	1.373	1.05613e+06	48906.8	365490	123486	43848.5	176118	92011.1	52811.4	45358.8	441633	328738	27637.4	74708.9	213697	14231.2	767191	16663.8	67728.6	571242	97516.5	89544.7	149219	10057.5	103997	9494.54	7690.57	438360	27848.7	33388.2	23297.1	30036.8
C7 H9 N	107.073	1.379	269622	214103	58474	15892.4	52646.2	21621	12619.7	24926.6	2866.42	17223.2	155162	9839.6	38207	25280	30158.5	22573.7	28956.6	31967.4	269622	46027.1	11803.7	109712	21429.9	103772	8994.72	104771	106213	42342.2	37235.2	110886	15104.5
	107.532	1.398	138878	11035.9	1510.35	8185.96	1885.03	3166.11	6500.2	4579.11	870.246	1106.93	18502.7	3947.62	9602.64	1325.75	2269.23	2385.94	8542.76	16465.9	138878	23707.9	4159.87	1777.5	2387.5	7044.83	1653.29	1560.95	44576.3	6552.2	3162.9	3559.42	4767.62
	107.55	1.106	990341	263967	203521	156801	339164	19266.6	119140	141335	50951.3	253749	19860.5	390586	588690	88823.3	525226	537492	484601	117822	904116	310688	6665.39	267862	330169	10496.8	478590	8076.25	40814.7	990341	170601	15459.5	5388.71
C6 H4 O2	108.021	9.24	427623	4575.03	10019	12045.9	10414.3	5850.12	2737.4	4952.98	14249.4	1572.99	15078.5	5888.01	12588.2	8274.8	8762.95	427623	9961.58	29493	61826.8	7868.26	3602.14	6641.78	2672.83	27429.2	3168.61	8063.99	6948.63	3349.89	17748.8	2044.69	3183.79
C6 H4 O2	108.021	2.216	2.54142e+06	111537	187206	2.48124e+06	229226	127482	1.0616e+06	1.65174e+06	210199	87200	319302	55452.1	144185	178530	24792.6	184504	155882	1.52519e+06	2.54142e+06	298712	194012	147062	8645.89	240578	107026	135058	210428	36466.3	423817	60286.7	50778.3
C6 H4 O2	108.021	1.53	1.89718e+07	749297	1.54002e+06	2.50577e+06	966067	1.6764e+06	473421	299912	1.2919e+06	730787	238997	265010	615811	1.78116e+06	459922	1.56246e+06	392184	1.89718e+07	7.64954e+06	6.62638e+06	510425	666993	170295	926618	182467	1.41195e+06	1.87387e+06	204844	7.197e+06	791320	390655
C6 H4 O2	108.021	2.495	8.5775e+06	7606.54	341977	188047	17913.3	48591.6	130839	80297.3	170890	116975	55461.3	24784.9	169005	2.40249e+06	112029	8.5775e+06	89893.7	25948.1	39175.5	179712	112711	867745	10135.8	2.86718e+06	49202.6	7832.86	24853.8	39958.5	442628	25344.8	46200.3
C7 H8 O	108.057	10.293	309502	24318.8	22324.5	16116	75853.4	13501.1	9546.54	63384.2	24323.8	309502	36141.3	20153	10926.2	18289.3	17000.3	21215.5	13280.1	19976.6	29755	8748.64	39658	24186.8	26309.9	30806.2	9607.94	15486.9	29466.2	21341.6	14190.2	19070.6	14834.4
C7 H8 O	108.057	2.566	508630	19406.5	41445	41929.1	508630	15010.8	7704.62	20829.4	18820.5	23324.4	3699.83	44897.3	34487.8	3107.91	41406.4	4620.95	2779.13	2893.12	53979.5	27115.8	9073.77	23377.5	159002	20108.1	21723.8	5243.65	39006.1	8641.28	42605	11675.2	4799.69
C7 H8 O	108.057	9.911	2.16517e+06	20601.5	12891	5006.5	2.16517e+06	11405.7	15671.9	12671.2	13643.5	22412	2912.92	14620.1	11308.6	15977.8	10140.2	15474.8	14356.2	24037.9	15125.3	48579	7509.12	10883.7	36607.6	16780	68316	11836	5623.45	128674	12477.3	31273.6	8971.16
C7 H8 O	108.057	2.208	223565	5693.38	28477.4	30829.6	155084	35926.4	17546.3	8620.87	2372.85	223565	29100.2	32721.1	26928.8	2396.23	10891.6	4647.04	26526.9	31389.7	26694.3	15454.9	18181.2	11982.2	30290.7	19092.2	36371.4	30822.4	92442.7	26906.9	31182.2	9029.01	15570.7
C8 H12	108.094	10.453	763169	52742.8	38813.6	22631.8	172657	9190.69	24812.3	353563	30545.9	31176.6	430549	38788.8	32719.3	43238	32655.5	17903.6	29312.2	64780.1	27315.1	30827.1	210559	67478.9	763169	69263.4	19878.6	69081.4	40806.6	23826.9	2088.4	15323.2	4441.78
C8 H12	108.094	5.738	742497	33118.1	105898	80434.4	88666.6	97094.1	58791.6	121335	97875.3	3351.91	82429.7	113715	4150.96	742497	3949.66	132979	79267.7	43447.8	96296.9	77551.4	256234	100782	29424.5	279183	100190	62062.8	185004	119799	3149.57	38063.6	22049.9
C8 H12	108.094	6.469	1.45573e+06	105826	99070.7	69419.3	140848	94481	48016.4	22128.5	72543.9	94242	4173.89	109147	2647.78	1.45573e+06	75641.6	5513.96	65652.7	76063.7	81447.5	48414.4	302823	123118	92012.1	44692.9	97344.1	93706	108524	2391.98	74645.5	38156	47268
C8 H12	108.094	10.661	769825	2634.07	21606.9	22592.4	72368	41019.9	22321.7	135504	24775.2	22497.6	430549	17707	19519.1	22365.5	20017.3	7012.54	1991.15	53375.1	36549.8	20672	769825	39815.3	311105	38294.1	20150.6	25142.2	18426.2	19653.2	2852.35	31228	4677.25
	109.001	1.155	1.45795e+08	2.46389e+07	2.02365e+07	2.91675e+07	3.94209e+07	170541	2.31181e+07	9.94731e+06	5.85636e+06	2.21107e+07	4.13585e+06	5.39637e+07	1.118e+08	8.81056e+06	1.10428e+08	5.31485e+07	1.10901e+08	1.44743e+07	1.12591e+08	5.76214e+07	1.31398e+06	2.20809e+07	3.46593e+07	650676	5.6677e+07	1.3578e+06	1.08907e+06	1.40751e+08	2.75479e+07	3.23322e+06	366512
C6 H7 N O	109.053	1.371	3.61641e+06	152072	118394	34175	67303.9	3.61641e+06	58617.8	27432.9	48498	1.24889e+06	668346	104890	122235	426172	14344.3	2.60624e+06	41139.3	48003.2	296721	50653.3	1.83202e+06	128727	25352.1	141528	30286.1	68420.2	116888	31668.1	87706.6	54282.8	37179.3
C5 H2 O3	110	1.969	1.14985e+06	14577.1	333021	183354	534292	23932.5	514261	67845.7	43250.1	4512.98	244173	398305	925777	58830.6	640633	81478.4	188599	414921	444570	1.14985e+06	237100	313361	457374	78362.3	373524	11680.9	161932	6586.77	35165.7	375555	88891.9
	110.002	1.155	1.74199e+07	2.76513e+06	2.26168e+06	2.92946e+06	4.14282e+06	62220.9	2.52188e+06	1.08291e+06	615515	2.73986e+06	358162	7.32578e+06	1.21854e+07	953672	1.24379e+07	5.76583e+06	1.23753e+07	1.64372e+06	8.08972e+06	6.35689e+06	156045	2.82458e+06	3.97161e+06	83421.4	6.43211e+06	159034	157808	1.5312e+07	3.1346e+06	385814	40182.5
C6 H6 O2	110.036	4.711	285889	51966.5	49190.8	65665.1	60359.3	35035	30744.3	2157.14	49999.9	53051.5	107480	43466.2	56612.1	2104.03	197243	39441.4	46847.4	43764.1	285889	12948	30724.7	1916.56	25585.5	3947.76	201677	15923.5	15420.1	40194.6	49155.7	33609.5	276117
C6 H6 O2	110.037	6.429	350565	78393.8	51193.8	48497.8	58309.1	42502.1	24422.6	43665.5	41750.5	2959.81	350565	53483.3	177749	59551.7	105792	57235.6	44603.3	48248.1	244497	29956.4	32384.6	53236.1	69556.5	60190.7	38550.9	54059.8	46799.3	46665.7	3269.44	24692.1	23470.6
C6 H6 O2	110.037	1.584	1.01022e+06	131274	40143.2	257138	13648.2	66835.8	7493.73	40419.9	42605.1	17881.1	114841	36350.8	84619.6	161224	171990	176042	43117.9	55472.4	432960	97495.6	95853.7	555939	50365.7	1.01022e+06	302797	21641.2	445533	121075	40816.2	112342	48617.4
C6 H6 O2	110.037	5.635	856684	192705	97171.3	33384.8	67769.2	47696.9	38055.9	43984.7	22888.2	46266	43982.6	47363.6	856684	53385.2	52520.7	54342.8	2369.78	28300.9	80018.9	28998.7	248738	1929.83	278970	60168.5	160920	214786	20656.6	62857.3	39975.9	348748	241619
C6 H6 O2	110.037	5.051	230838	48892.4	13249.6	51773.3	230838	47862.3	28770.7	45646.4	41797	49190.2	69570.3	40466	48173.5	42092.6	78851.5	43892.6	2287.01	50343.8	102943	27480.4	33046.9	2396.53	52171	61643.4	39251.6	46074.8	39207.3	44905.9	42310.2	27456.9	57669.1
C5 H6 N2 O	110.048	1.565	600163	15465.2	16001.8	8116.28	6414.36	600163	4746.55	4081.54	2332.19	2373.21	87441.5	2877.54	6072.05	3532.68	5802.14	5005.12	15562.6	11741.8	319987	8638.55	15426.2	6145.46	3406.79	5082.29	3920.65	5522.48	332972	17720.6	7330.8	5687.3	5386.72
C7 H10 O	110.073	10.304	791434	29251.3	23468.3	40493.9	76812.1	22503.3	17646	133627	36444.7	52935.7	48130.4	17713.9	24245.8	31213.3	32507.4	33484.3	24909.5	24828.4	39625.7	23335.7	791434	27874.9	148203	36769.7	6365.21	26923	34450.4	18151.3	26097.1	101500	17303.8
C7 H10 O	110.073	8.63	276874	13333.9	2220.29	1958.25	276874	36101.1	28721.6	266250	48501.4	40953.7	3918.24	13112	4269.64	35262.9	2232.14	49067.2	38409.3	42135.4	29120.7	25930	6949.72	2476.21	11026.5	50147.3	29385.6	31136.4	9571.16	33785.1	30438.5	26867.6	28466.7
C7 H10 O	110.073	3.577	512316	25701.4	24305.6	2127.28	512316	78034.1	42435.1	17024.3	10454.4	68718.1	61496.7	2540.4	67192.7	60427.9	4358.93	60791.6	60730.8	25042.9	11154.5	9180.7	42093	6386.48	21688.6	20253.9	88588.9	2958.73	20958.3	65722.2	9429.45	18177.2	17339.3
C7 H10 O	110.073	5.567	416156	2787	65641.8	66071.6	88332.3	12961.5	39658.1	79564.1	59921.5	59073.3	61770.8	61617.5	60358.2	59421.6	2830.43	2516.49	2031.97	2221.9	56729.8	6763.75	49996	58911.1	60638.4	2563.53	59232.1	58815.7	60080.5	61630.1	61485.7	37998.4	10023.5
	110.961	1.065	2.23864e+07	357891	186927	987590	1.46038e+06	76143.5	2.77878e+06	617372	1.0714e+06	2.14595e+06	139519	271245	397518	347168	106828	41130.2	230308	266851	88537.6	197648	972788	324836	271061	388821	199872	260504	242643	285602	208881	359523	391812
C3 H2 N3 P	110.999	1.154	2.22246e+07	3.63833e+06	2.92384e+06	4.06611e+06	6.41728e+06	65789.6	3.49002e+06	1.48044e+06	797718	3.34174e+06	697755	9.23302e+06	1.58033e+07	1.33464e+06	1.16163e+07	7.84682e+06	1.61443e+07	2.26221e+06	1.6737e+07	8.30321e+06	190150	3.67225e+06	5.69179e+06	114560	8.72756e+06	212027	215128	1.91693e+07	4.02579e+06	500344	55584.8
	111.021	1.59	5.97365e+06	50794.4	83980.4	207888	55238	127572	38891.1	144814	88613.5	91050	212887	107831	75611.7	239154	5.97365e+06	205692	185320	45400	1.4361e+06	73589.5	137452	4.43633e+06	213302	5.48703e+06	434397	15208.5	810661	195286	61428.8	259429	241658
C5 H5 N O2	111.032	2.018	6.81527e+06	265451	262826	11389.2	26363	622937	197829	8394.68	68671.2	1.2427e+06	409377	192884	99757.7	4.85527e+06	14040.5	1.25143e+06	5386.18	32077.8	323676	26119.5	837478	297766	24882.2	1.92032e+06	11276.3	18578.7	110868	13220.8	144228	15521.3	191309
C5 H5 N O2	111.032	1.841	5.16292e+06	255015	273681	41613	20383	642568	200311	10716.8	63659.9	1.31088e+06	426764	203816	101386	5.16292e+06	18055.7	1.30368e+06	34645.3	37745.2	359538	27937.9	880122	308599	26694.7	2.01504e+06	25554.4	93530.9	1.00898e+06	14930.3	128993	27364.7	201736
C4 H5 N3 O	111.043	1.338	7.72058e+06	16600.1	92244.2	36803.8	100875	53317.7	74657.7	236629	9258.96	9825.65	239165	24530.5	118301	10641.1	15621.1	7.72058e+06	79550.4	11639.4	341838	99528.9	50212.5	11167.6	23403.4	28374.6	17603.3	62076.4	187137	130441	18132.6	23777.9	29271.6
C5 H9 N3	111.079	1.403	832231	53217.8	34321.3	23067.7	17248.9	72704.5	487247	174092	123687	67256.2	163808	8922.89	64023.3	33230.2	72733.9	21520.8	25401.9	65307.5	402462	48591.8	126030	201787	20051.5	44790.6	4417.74	21336.4	832231	48781.7	81530.6	18077.7	37822.2
	111.959	1.199	1.99202e+07	143269	82714.5	955764	1.48294e+06	80432.3	2.39715e+06	58426.5	907553	2.24233e+06	57957.4	485147	465308	28538	370982	53902.2	469576	39257.7	142129	46460.3	249426	139849	62852.1	81824.9	42836.4	38025.5	109059	61968	75755	55671.6	59651.2
C H5 O4 P	111.992	2.222	397573	66719.9	12360.9	397573	58171.8	86077.3	7132.12	18566.6	2319.5	2424.82	6312.01	2378.97	12569.5	2329.64	10588.9	4517.91	27177.9	13609.8	25952.6	5194.78	4124.59	4992.02	51774.7	3175.71	5436.63	4800.72	89874	9630.97	3156.58	5998.73	111832
C5 H4 O3	112.016	2.067	1.11854e+06	146440	60029.8	134926	106770	67263	54343.7	38553.1	82073.5	52914.5	60239.5	101013	77260.5	201712	52536.4	319633	88240.5	59886.5	105402	109917	74966.9	129941	45578.9	341110	162558	317392	119104	48144.4	427740	96673.5	260915
C5 H4 O3	112.016	3.949	668038	35372.7	31603.8	39571.4	26662.4	41335.1	9768.8	25775.2	34903.5	2181.17	18647.1	2729.67	25170.3	78418.6	22301.3	242145	35907.5	34318.5	23957.4	30715.9	27575.3	190678	26766	99680.1	35581	22241.6	43342.7	1971.58	26935.5	19476.5	213940
C4 H4 N2 O2	112.027	1.833	836541	138004	532830	153570	208967	95790.6	354249	457122	77379.1	15202	98703.5	93154.2	30984.9	102173	539568	156510	122289	3320.07	100335	87489.7	17082.8	175054	181911	438313	133354	55242.4	497888	53569.9	163292	37383.5	83579.1
C6 H8 O2	112.052	3.148	2.0522e+07	2.0522e+07	72964	13103.7	174460	140976	57003.6	38632.7	76218	1.02646e+06	328358	40839.8	184296	116301	215233	214027	687599	16127.8	277205	42640.9	149112	77064.4	124050	289917	85681.9	47462.5	78190	73612.7	79623.7	68669.4	503670
C6 H8 O2	112.052	1.501	2.28624e+08	886586	689960	322896	371662	235377	124834	1.46577e+06	102574	176391	3.80073e+07	180452	614296	791555	205812	132479	2.71477e+06	1.08145e+06	6.05743e+07	1.41194e+06	713396	210408	92615.8	322084	362713	2.82443e+06	2.28624e+08	470579	513677	428645	712754
C6 H8 O2	112.052	3.406	1.42504e+06	175440	2339.88	83419.6	1.42504e+06	13479	63952.7	187316	2656.93	109318	319881	35688.8	76005.6	26393.3	78385.4	22702.7	62650.6	20467.8	154052	44564.9	35480.5	70030.8	15952	95041.9	20327.6	26470.9	74015	16049.7	91584.6	38446.2	33645.9
C5 H8 N2 O	112.063	1.3	244020	12018.6	20328.4	12148.8	27169.4	202403	40954.7	27756.9	63222.6	244020	45844	29925.6	76205.7	7288.3	26069.9	165159	42248.5	25323.7	40116.1	15741.3	10118.8	24540.6	7367.13	118954	8505.03	4917.23	23423.1	29381.9	13814.3	16497.7	15073.6
C7 H12 O	112.089	7.348	325208	2590.87	3556.22	26698.2	51307.6	37923.3	11280.7	32223.1	32522.9	38352.1	39795	32748.6	30090.8	325208	39872.4	33160.7	3499.14	30743.8	39182.4	28850.4	21095.8	11687.4	34861.2	7097.96	33245.2	35450.8	35917.3	31605.6	3699.2	22515.7	26663.7
	113.033	1.156	1.20914e+06	39246	74667	32602.7	53522.6	49975.7	23504.9	23777	10899	31171.8	51516.2	77608.1	205950	27703.4	360132	102227	297337	40857.3	214519	62984.2	16597	30758.8	74731.7	30969.4	76518.5	18570.7	139832	1.20914e+06	84387.1	40100.4	13977.8
C5 H7 N O2	113.048	2.062	2.76698e+06	148163	2823.83	40092.7	147512	2.76698e+06	9378.21	2769.65	37646.5	11302.4	97648.7	45937.1	26217.4	29430	3948.3	4897.62	35649.3	41378.3	33507.5	24828.6	9050.74	20285.5	6651.36	11685.1	2968.66	28348.8	62999.9	3194.85	34668.1	27813.7	11985.9
C4 H7 N3 O	113.059	1.304	361394	13824.4	9578.01	2302.05	15159.6	11822.6	2774.02	19089.5	7355.31	2370.39	361394	12113.8	4694.11	5698.35	4584.56	3538.28	12469.1	23801.5	18834.1	10825.9	8919.16	7690.21	7921.57	6271.87	4327.81	2141.22	16109	9458.39	5837.44	8421.13	5874.66
C3 H7 N5	113.07	1.308	417225	3565.74	22798.1	5076	29484.5	27001	3201.33	31129.1	2803.83	4658.84	51413.7	24553.5	10811	6795.59	8561.37	5962.55	175039	3320.05	44989.9	17653.8	9641.08	4016.45	8262.18	15501.9	9538.32	3839.61	69540.3	21524.3	11780.7	13732.2	16905
C7 H15 N	113.12	1.175	3.04895e+06	22338.2	12844.5	18135.3	22881.1	18682.3	13074.6	13226	5440.44	17339.3	28655.9	36545.5	3.04895e+06	15410	200324	29106.2	40606.5	16840.3	547070	21729.4	7245.45	14716.4	27923.3	5263.45	20690.9	7658.42	58890	33461.6	40906.4	21728.1	6196.81
	113.532	1.398	181820	1429.14	1302.48	7059.28	1625.58	2730.34	3847.16	3948.86	750.469	954.576	15956.1	2711.78	6168.24	1143.28	181820	2057.55	12432.6	4194.51	119764	20444.8	3587.33	9642.46	2058.89	6075.21	18914.4	1346.1	38441	5234.64	2727.58	3069.52	4111.43
	113.542	1.104	308727	90603	55542.5	38827.3	58821.4	25768.2	12119.5	69487.1	9577.7	84131.7	207932	262637	30720.6	78888.9	185689	77499.9	88870.2	39851.8	106114	26076.4	8714.54	51052.5	250247	13028.8	132610	53859.3	54587.9	134555	308727	89685	12090.6
	113.98	1.163	1.62279e+07	1.20131e+06	1.00811e+06	1.29447e+06	2.68603e+06	41214	1.13439e+06	473258	233917	1.06942e+06	470657	3.6192e+06	4.97046e+06	434705	5.15091e+06	3.0562e+06	5.82172e+06	696520	5.95075e+06	2.3921e+06	68751.9	1.16897e+06	2.20333e+06	39457.5	4.05774e+06	139601	167304	7.87652e+06	1.90286e+06	289043	17208.5
C5 H6 O3	114.032	1.592	9.68208e+06	173003	1.41312e+06	3.06086e+06	1.18994e+06	419600	903595	862090	459754	246045	416185	488317	750834	2.69445e+06	9.68208e+06	2.12117e+06	439506	508386	1.523e+06	527708	981273	2.86924e+06	617029	4.19623e+06	1.19526e+06	185804	1.58481e+06	383590	576445	488913	429889
C5 H6 O3	114.032	2.587	1.86675e+06	893302	129382	204857	91012.1	161094	210078	62703.2	215742	49734.8	132523	52320.2	29038.1	94063.1	282307	150819	264624	51253.2	363834	42514.5	53087.8	72373.5	201489	228995	23812.1	227151	56408.7	7287.98	1.86675e+06	75379.6	255333
C5 H6 O3	114.032	8.045	961614	20327.4	19629	24694.6	16751.5	18527.2	5005.68	23219.7	2475.95	9870.12	20286.5	4014.88	19854.6	32372.8	63332.8	46793.9	5715.3	21820.5	46423.6	3089	12762.7	25276	2496.68	41556.7	14521.2	20503.1	15080.1	16694	23742.8	13259.4	14918.8
C9 H6	114.047	1.818	2.99896e+06	176923	7473.76	8201.39	7975.76	49995.5	5817.21	6152.64	4678.63	8454.17	31658.8	8148.07	19059	13455.6	8628.19	9414.5	6167.01	8705.95	202086	20339.8	14494.9	8396.8	7302.1	10762.2	7073.44	5647.13	2.99896e+06	7337.88	11932.4	28812.4	29255.2
C9 H6	114.047	10.44	48943.9	309.609	919.568	261.8	604.767	206.741	544.485	269.703	690.904	4792.59	1334.72	1123.39	169.674	16254.7	380.561	649.199	48943.9	494.714	179.946	354.817	4779.45	192.709	2944.81	243.986	363.989	495.681	602.906	92.4949	125.265	136.873	322.603
C9 H6	114.047	7.963	2.93162e+06	1884.86	2512.61	2091.64	7862.53	9215.76	3399.85	2351.1	2088.46	4786.94	2876.67	2126.45	2145.12	2464.18	2656.21	2.93162e+06	2423.62	2005.99	13373.8	3915.35	19296.7	2125.56	5926.92	2425.17	2207.59	5476.46	12062.5	2625.64	2437.13	11215.3	4111.17
C5 H10 N2 O	114.079	2.403	688377	4046.64	16893.2	2173.75	17775.6	688377	1971.81	2278.7	2294.88	3435.68	8840.45	4123.62	2834.15	2203.73	3260.86	3520.06	1952.57	2142.55	17811.7	146727	1686.02	2713.83	2088.13	3143.95	3042.9	1778.77	43348.5	2238.53	3019.95	3949.83	3190.65
C6 H14 N2	114.116	1.175	1.16214e+08	8913.65	17592.5	11823.1	14917.1	12179.7	8523.85	8622.53	3952.42	11304.2	18681.9	23825.4	19421	10046.4	130599	18975.5	107827	8888.04	50034.6	14269	6018.77	9594.17	18204.3	11230.8	14324.4	5501.87	38392.7	21814.9	26668.4	14542.1	5068.94
	114.513	1.388	125411	1279.62	2865.32	1839.75	2423.1	9521.63	919.684	1595.3	1207.01	16198.2	15819.5	82315.7	25003	20365.5	6452.82	8366.78	31837	1469.69	70464.5	20269.8	6073.21	1024.24	22604.3	6526.49	1413.53	1334.58	38111.9	23112.1	125411	6107.83	4076.23
	114.981	1.172	1.9785e+06	139515	78895.3	154179	282732	24104.6	123016	35625.3	22558.4	129007	35768.7	409150	583956	18354.7	705759	405177	667071	70280.3	626676	275267	9974.73	147451	231513	15774.3	366781	10051.9	70143.3	917540	161404	26568.3	8412.62
	114.995	1.168	2.01392e+07	3.20219e+06	449079	3.62982e+06	3.92201e+06	480865	950694	2.30756e+06	531679	3.82637e+06	1.69204e+07	2.01392e+07	1.70787e+06	3.59224e+06	597512	1.33909e+06	1.19137e+07	565260	4.87652e+06	2.37882e+06	651023	1.87892e+06	1.27366e+07	629856	9.074e+06	2.59513e+06	2.15851e+06	9.038e+06	1.24787e+07	8.73781e+06	640623
C4 H5 N O S	115.009	2.052	322319	299983	74159.6	55871.8	168498	162897	51952.1	97010.8	302691	31211	74321.6	146874	95151.5	39115.2	89911.2	52046.3	77047	320963	165899	270473	69516.9	267944	58656.9	322319	47186.3	125593	238266	101029	65211.7	191750	190615
C4 H5 N O3	115.027	1.457	2.56134e+07	532290	133579	1.17631e+06	764548	498629	332536	3.08781e+06	141272	595801	411709	233550	919709	158532	126852	356203	160335	241960	2.56288e+06	73258.9	253552	169601	167915	176211	67881.9	123192	2.41532e+06	167533	219088	286939	61665.8
C5 H9 N O2	115.063	1.41	9.74307e+07	634334	121810	4.44873e+06	329843	279169	138149	944151	69347.7	781357	8.63732e+06	250992	934906	139059	200384	139083	1.94824e+06	501095	9.74307e+07	158358	1.22439e+06	247717	163521	237710	294860	1.03581e+06	2.89726e+06	106536	547891	549557	132533
C6 H13 N O	115.1	1.28	3.75585e+07	135671	53134.7	28369.7	69706.7	60387.5	25997.3	51314.5	38747.2	11561.3	1.89699e+06	44801.4	106640	102715	67978.8	45514.1	230341	41904.5	1.36041e+06	42110.7	7.51753e+06	14795.7	21492.2	26721.3	19449.5	30525.2	328873	3.75585e+07	26861.3	41401.2	18493.1
C6 H13 N O	115.1	7.39	1.15882e+06	35277.5	42294.7	39840.2	1.15882e+06	76699	269867	1.13316e+06	31061.5	95479.7	97823	31243.8	20751.6	69206.8	15078.6	47159.6	18848.1	78850.7	59609.5	34123.9	55204.6	48492.9	37177.7	79785.8	25500.1	52951.7	36018.1	61615.7	28979.8	45457.5	27416.2
	115.539	1.129	1.25299e+06	387914	272257	223298	293271	106181	71841.3	397882	58622.9	92500	1.14301e+06	1.25299e+06	43887.6	487531	119529	291008	541151	228266	316552	133049	69039.7	255083	1.03913e+06	126757	595370	387042	301828	666473	1.02159e+06	443102	93769.6
	115.94	1.064	6.14824e+06	10710.1	29211.8	160788	341974	19551.9	480094	12609.4	140637	294501	19977.5	23370.3	25505.6	6853.19	97148.6	14799.1	67431.3	11672.1	80515.2	17951.7	147387	17040.3	19601.8	14328.9	19000.5	16679.1	27303.2	21239	23063.3	31007.2	42895.2
C2 H2 N2 P2	115.969	1.102	5.1494e+07	110099	88546.2	81775.1	135286	113728	49720.7	59324.8	25227.4	71837.3	61092.2	77912.1	77312.1	220196	427074	62052.2	204396	136580	244056	5.1494e+07	20042.9	53544.5	59530.3	37137.1	52315.2	56601.4	282888	71337.5	87209.1	119393	75894.1
C2 H N2 O2 P	115.978	1.15	2.64725e+06	254633	183103	255868	400232	46202.6	171214	163693	45068.5	301298	333211	902184	798783	122652	801080	527465	1.05409e+06	170655	1.06631e+06	189842	23080.5	190615	740246	23148.3	578228	88231.5	115435	1.65913e+06	578010	177013	12922.5
C5 H8 O3	116.047	1.867	2.50008e+06	59926.6	103314	44955.9	61530.6	36339.7	29154.9	31663.5	83603.2	34052.1	36687.1	45912.9	8239.34	45133.2	25417.9	312177	20050.3	33778.5	118093	35244.4	24069.9	130681	6040.49	2.50008e+06	144348	39481.3	565224	13346.3	48385.2	23812.5	50189.3
C5 H8 O3	116.047	1.52	2.91789e+06	211486	334358	878523	326440	288295	250188	216271	122831	35873.1	415320	21551	82495.5	222527	161586	375253	89172.3	984249	2.91789e+06	253834	86139.9	312698	78591	654880	89408.6	92481.7	2.38144e+06	79872.8	146429	204307	120600
C9 H8	116.062	10.112	1.06035e+06	5270.82	7168.16	4939.98	12682.2	7718.56	4757.08	39070.8	4242.04	4878.2	5315.36	18880.7	5530.81	13696.6	3115.4	59444.7	1.06035e+06	7053.31	9153.85	2275.78	39551.3	2715.57	31042.9	6827.68	2575.34	1442.57	5736.55	1679.55	1895.36	9621.22	4631.66
C9 H8	116.062	7.959	1.11806e+07	7059.24	8602.94	2191.21	16464.5	9654.45	3561.69	10563.6	7569.66	9278.6	7803.14	6402.01	5528.3	6716.4	2782.65	1.11806e+07	9717.82	2416.11	12148.1	12823.7	20215.3	2226.74	7523.61	8262.89	2067.54	18741.3	12636.7	5724.09	8434.47	11749.2	4306.87
C5 H12 N2 O	116.095	1.266	203939	14747	14132.6	3262.05	18277.6	9493.55	1984.52	4846.71	7916.23	9408.95	16390.5	15220.8	50387.5	6942.55	24183.1	4342.76	86620.9	2202.02	40194.5	203939	1791.39	3143.41	5992.49	9022.09	5912.84	2380.19	16942.9	15252	12045.3	5852.51	1210.05
	116.938	1.181	8.13333e+06	25359.8	24356.4	232299	439377	22635.7	697533	16024.8	226695	590339	34719.9	49068.8	52661.2	18671	242715	35265.5	200393	16518.2	92988	26518.5	82597.9	43730.1	33832.2	20872.2	25069.3	10225.1	71351.9	40542.6	49562.7	27026.1	9791.96
C3 H7 N3 O2	117.054	1.386	483809	1954.69	2430.23	9655.28	2223.38	13135.6	5261.92	3483.51	1026.45	1305.61	483809	4399.97	8436.56	1563.71	2521.59	2814.2	3457.22	5737.02	97209.6	27963.3	4906.54	2096.55	2816.04	8309.33	2021.95	1841.12	52577.4	7159.64	7532.28	11969	8224.04
C8 H7 N	117.058	10.51	337809	11313.5	1491.94	12404.8	30276.3	13955.6	9280.86	30073.2	3676.02	146149	45078.1	18672.5	36324.9	29992	9342.53	11469.6	337809	19554	10809.2	6948.87	125861	4376.27	47386.6	18260.6	8695.3	1853.17	9379.48	8328.22	7226.66	13484.2	11865.8
C5 H11 N O2	117.079	1.5	1.13872e+08	5.37932e+06	852174	651879	750924	7.79323e+06	1.54824e+06	1.51321e+06	289728	484428	2.92193e+07	435157	1.54586e+06	279224	285962	365225	602170	410056	3.81721e+06	355150	7.8694e+06	338233	307474	721014	339257	410553	3.54006e+06	6.08763e+06	533698	442750	523641
C5 H11 N O2	117.079	1.283	2.9348e+06	38552.7	22660.6	20191.6	26383.5	22274.7	118803	28346.7	21066.2	75976.2	271490	25912.8	268724	43877.3	229591	23248.9	125036	30191.9	2.9348e+06	309846	45185.1	48697.2	33271.3	17760.2	8535.13	9812.18	1.63799e+06	216175	467873	420308	15127
C6 H15 N O	117.115	1.328	4.4077e+06	339105	582575	221139	499020	247791	114515	164600	489933	2.15351e+06	1.12747e+06	1.35525e+06	1.96136e+06	672639	1.20808e+06	1.07739e+06	1.31262e+06	867384	4.4077e+06	657877	562683	1.56187e+06	658953	633198	587663	334490	277055	672092	1.26556e+06	1.46746e+06	303591
C4 H6 O4	118.027	1.958	2.02587e+06	55336.9	51052.5	99939.5	81935.4	38748.9	70285.2	28947.9	21498.8	10980.7	28043.3	601026	13418.7	20151.3	7099.86	163724	2.02587e+06	6447.04	1.33406e+06	137883	10397.5	12238.4	133283	34209.9	185899	26976.1	304195	12330.1	56049.1	214950	57116.6
C8 H6 O	118.042	10.586	291066	5706.86	7597.1	7582.14	33255.7	10645.8	7590.56	3330.27	5996.02	47338	13971.7	185946	22124.7	291066	2071.93	6405.59	7840.36	13416.1	9195.64	7364.55	178463	2015.37	23514.7	8040.48	3828.87	6210.66	44010	4551.95	5729.92	7944.35	4488.32
C8 H6 O	118.042	6.917	2.63687e+06	5180.78	11594.6	7609.29	15385.6	17023.6	5729.69	2341.62	6259.03	2325.49	8450.72	8293.58	3577.39	2119.55	201157	2959.88	98645	5436.53	2.63687e+06	6738.91	12069.4	7168.91	5513.39	7701.27	4037.65	11278.8	16455.3	2333.19	31312.8	5060.11	23179.1
C8 H6 O	118.042	3.599	815186	7551.99	5528.16	3782.85	6681.32	13492.4	4700.23	6330.5	8596.43	9238.48	3373.41	459549	6304.84	38497.9	2876.65	7350.12	51578.5	4099.23	27039.6	5792.4	815186	7087.18	4908.5	6951.25	2195.89	5175.05	19248.3	5089.73	10513.6	3569.9	4480.42
C9 H10	118.078	10.414	801018	49301.7	6765.71	47405.2	29939.4	43894.8	41730.7	154463	56739.4	7752.07	113560	42786.1	8126.82	35873.3	37922.7	13741.5	31929	95311.2	48258.8	25588.3	121805	61909.2	801018	87709.5	26897.6	10705.1	103075	28290.3	36645.5	46667.8	14308.6
C9 H10	118.078	10.68	1.19083e+06	43196.1	20508.2	45730.4	135404	50678.7	29968	54277.5	39462.5	17090.6	36065.2	14091.2	54694.1	12398	18773.1	42593.2	16550.2	79078.1	24655.5	14644.8	1.19083e+06	56906.5	390134	64050	27933.1	37647.5	24633.9	32838.6	27556	32828	31410.4
C9 H10	118.078	9.816	638733	147466	26377.6	20889	52815.5	27520.8	27795.3	254764	1655.53	59658.6	38018	40755.7	22019.7	19472.3	8247.9	525859	26378.1	3021.18	34656	22477.4	90453.5	422601	638733	390559	15060.1	24239.3	41758.1	12641.8	17066.8	70301.9	34624
	119.016	1.324	5.05997e+06	35233.1	52710.8	37571.6	72114.1	69845.5	28958	80524.1	15793.2	35173.7	377059	66952.8	46592.5	104376	170154	26452	257301	81777.4	855454	5.05997e+06	33682.7	17887	35336.2	42806	24095	13135.7	722297	61172.3	64642.7	40354.9	43729.4
	119.018	1.402	133255	1678.98	1341.73	7272.03	1674.57	2812.62	5774.48	4067.87	1567.32	983.344	16437	2793.5	8530.54	1177.73	2015.88	2119.56	5327.79	14627.6	123373	38617.8	3695.44	1579.05	9130.27	6258.3	1468.71	1386.67	39599.5	5820.67	2809.78	4261.89	4235.33
C4 H9 N O3	119.058	1.455	2.40215e+06	168855	154853	287055	242717	133283	110972	411403	45923.7	157255	381791	94088	311313	95359.5	59696	98338.6	72043.9	272120	2.37664e+06	84726.4	131518	100849	77997.1	108633	18245.8	37419.3	1.9397e+06	76060.2	179052	122989	34001.8
C8 H9 N	119.073	1.977	1.89777e+06	269062	51434.9	47473.5	123645	89692.6	39178.6	147570	24563.2	153736	127501	94989	337886	48793	35946.5	32552.8	69386.7	90087.4	48447.4	54378.4	268043	74908	60727.3	65533.1	35067.2	77557	176773	91176.7	197149	138667	34060.6
C8 H9 N	119.073	1.553	1.30502e+06	19404.1	26939.1	6132.48	5679.55	36371.6	3805.41	5286.45	2936.9	29870.9	109712	6641.47	8797.82	19322.9	7279.9	16990	19526.3	14732.3	1.30502e+06	10838.7	20895.7	5419.88	3259.45	6376.71	4719.32	10022.4	780277	22389	9333.72	3445.16	2842.5
	119.973	1.173	8.58696e+06	1.58823e+06	1.10162e+06	1.61817e+06	1.77914e+06	162838	634062	1.0201e+06	260536	1.84812e+06	1.93984e+06	7.30835e+06	494175	1.66319e+06	571192	2.01794e+06	4.77577e+06	1.0782e+06	2.11152e+06	1.11316e+06	495136	800734	6.08735e+06	235486	3.5895e+06	497662	1.14517e+06	4.36674e+06	8.58696e+06	5.01023e+06	451603
C7 H4 O2	120.021	7.776	600069	3416.04	45233.5	27270.9	42414.5	25107.5	10889.4	15264.1	2601.71	142825	4895.71	29675.8	5676.2	109099	13686.8	95377.7	19069.6	15596.9	600069	5480.67	25906.6	31448.7	7061.27	31355.6	26628.9	48153.7	29346.2	24901.5	32007	49586.2	31138.9
C7 H4 O2	120.021	10.21	540975	1465.78	6400.43	5335.42	15484.9	6918.3	4482.55	2277.95	5500.43	6311.09	7803.61	42819.9	8291.63	28233.7	3019.39	6596.43	161655	1643.63	540975	4079.11	17807.4	4738.89	5695.89	8345.42	4362.9	3452.87	8079.14	4547.02	9251.92	3991.32	8373.31
C8 H8 O	120.057	8.096	529524	35790.6	31602.9	39680.4	72628.1	55720.1	27410.2	2867.17	35348	57262.3	3580.64	18788.4	2993.45	529524	2901.71	40454.9	32396.2	49293.6	47829.2	20994.1	31618.6	48545.7	2572.27	5505.82	2449.2	36434.8	33224.4	41911.9	24910.2	8318.69	28191.9
C8 H8 O	120.057	10.376	1.34138e+06	1513.45	7524.25	6376.43	13253	6716.83	5670.55	19582.9	8113.48	9517.53	32123.4	128554	10385.8	1.34138e+06	4835.15	9450.05	28417.9	14738.5	7297.35	3350.6	47010.7	9270.11	4768.6	10626.7	1570.47	9859.02	7100.61	5978.33	4693.08	5267.64	5734.34
C8 H8 O	120.057	1.495	3.45746e+07	131781	91579.2	57920.7	75815.1	145721	32261.3	92559.3	22934.5	897013	553925	73446.2	49502.9	72985.1	54134.5	73207.1	69866.2	85510.4	3.22324e+06	27358.6	102196	67807.5	43492.4	134571	38637.2	81647.7	2.63066e+06	3.45746e+07	40368.7	34491.8	35243.8
C8 H8 O	120.057	10.785	1.18026e+06	3282	3619.77	5986.48	17732.8	4923.89	5213.56	9469.45	8952.46	5100.81	62797.8	1.18026e+06	19673.3	15364.8	2021.29	4345.65	13002.9	9547.34	4446.66	2249.13	12864.4	40067.9	43369.9	31722.4	1897.63	1141.57	19207.8	5825.44	1038.91	4457.06	2146.68
C8 H8 O	120.057	11.275	441272	11564.1	10093.8	2603.1	18680.4	13162.7	14000.3	8913.23	8498.32	6842.09	15318.8	204147	7603.31	19693.2	1492.15	5458.92	16493.6	10491.3	6602.17	3370.6	5625.87	71926.2	12223.8	34624.5	5406.53	2481.16	14541.1	9431.27	2027.2	6859.47	2726.41
C8 H8 O	120.057	3.581	804508	54858.5	2766.8	59344.4	3533.21	59374.9	32687.5	198283	54320.1	57417.4	2953.4	2645.33	61639.6	51113.9	42918.4	58692.3	48204.3	63778.8	11615.3	27205	30498.5	59125.9	2296.08	49969.4	49888.9	47919.6	21824	76961.4	49008.7	6867.43	25280.9
C8 H8 O	120.057	6.932	2.17963e+06	2969.37	47842.7	45606.8	125567	63329.6	27389.7	59250	53999.8	53748.6	3574.18	50764.5	3470.02	48393.9	45307.9	59626.9	9738.2	4135.9	102686	28027.1	29505.2	55319.5	54707.3	57829.3	50965.2	3894.31	19465.5	52102.8	3548.51	28049.6	29753.8
C8 H8 O	120.057	9.824	1.67134e+06	24316.6	8971.05	15735.7	18434.6	29755.7	8335.89	7857.02	37984.1	23433.6	6423.66	499961	18014.7	56620.9	23445.7	11282.8	745613	42601.8	17472.9	18754.1	84371.5	40256.8	40810	16755.4	13806.3	23310.5	12401	24765.2	14104.8	18069.2	7094
C8 H8 O	120.057	4.883	707689	50446.7	64958.7	3389.23	69718.6	48322.2	15982.3	707689	2185.81	523867	47235.7	106139	4346.07	7356.63	46983.8	17722.7	6451.21	2111.28	236949	6353.31	6681.6	2401.82	63579.5	74416.3	9868.76	14216.9	15026.3	119067	49269.9	8755.12	34635.3
C8 H8 O	120.057	10.019	879037	2483.57	24156.3	23294.6	28921.1	9631.43	5580.92	20712	16533.7	770959	14966.1	509880	18523.8	19825.3	9369.86	20498.2	879037	42870.3	11667.7	6245.07	113615	13102.9	14449.9	11225	5912.85	10785.2	13263.7	6179.16	5602.35	4440.23	14300.5
C9 H12	120.094	10.654	391554	53925.7	25675.5	23372.6	53667.7	33031.1	13852.7	60818.6	71829.5	14992.3	305225	14855.3	19656.8	77989	19464.2	20927.9	15005.6	49902.3	20524.6	12996.7	391554	25539.1	90227	39476.2	17379.1	5616.58	28345.2	14116.1	17221.1	12028.6	23375.5
C9 H12	120.094	11.451	1.29535e+06	11533.5	23717.2	12161.4	30775.9	6285.14	9257.76	17133.8	5211.87	2418	653937	7708.43	10259.4	9319.43	2480.21	5588.4	10643.4	28588.1	14290.4	1590.49	28338.8	22669.2	1.29535e+06	22230.6	6562.6	68299.7	21246.4	7135.07	3684.05	6644.93	7413.77
C9 H12	120.094	11.629	959541	12241.9	19157.6	2332.28	19468.4	11540	9046.96	15568.1	10662.5	9538.69	654173	15631.2	2105.05	12693.6	1859.74	10683.1	7993.85	38775	11690.1	9956.72	24513.2	6106.31	959541	14332.8	10147.5	9338.12	13706.8	8370.27	12175.1	12384.6	12452
C9 H12	120.094	9.402	406901	24299.5	18983.3	15185.2	49661.6	17384.5	14512.5	42256.7	23517.5	20393.6	2219.85	2048.52	17789.4	20523.5	22093	17113.2	18068.5	27157.1	9161.97	13352.7	28237.7	23141.1	32220.8	37158.2	12863	1918.69	6151.59	16724.9	17384	13065.9	406901
C9 H12	120.094	7.251	595220	33043.9	2379.12	29620.6	595220	44573.9	15613.7	45436.1	1935.46	35548.1	2442.87	1845.77	32163.7	4775.09	3208.6	2423.85	4219.71	36785.9	39702.4	18482.8	19834.4	43955.3	41545.3	2964.44	38953.7	27918.4	20204.2	2155.42	43472.9	16846.5	20478.8
C6 H3 N O2	121.016	2.12	6.97293e+06	35782.3	300368	18988.9	15011.4	129447	31121.3	13909	72071.4	1.57924e+06	255274	28046.9	6.97293e+06	962677	19375.8	75423.3	97810.2	7022.71	77369.2	6101.58	87576.1	19785.8	546079	1.37049e+06	12071.1	62002.7	55695.4	46473.9	65670	145210	28131.1
C6 H3 N O2	121.016	1.841	7.24385e+06	393604	355621	49829.2	27208.6	777577	183825	7388.68	87166.5	198183	641919	320829	545768	7.24385e+06	19158.6	1.35378e+06	44229.4	40884.7	116679	18423.3	1.03829e+06	374398	34415.1	1.44269e+06	28714.6	93911.3	352441	16924.1	184080	14313.7	317639
C4 H11 N O3	121.074	1.222	2.56467e+06	134665	77440.4	57283.5	767257	96717.1	467980	734935	83426	151907	183068	74762.3	101986	49745.3	409809	80581.3	374686	38352.5	239446	506986	86674.7	74090.3	148513	46438.1	44399.8	19126.5	2.56467e+06	439102	424707	383690	58842.5
	121.529	1.402	307452	2121.35	33810.1	35367.8	69964.2	3553.68	17611.7	14537.8	1178.41	9634.61	89704.9	92452.4	194436	5931.55	5864.22	146757	90680	18481.6	155879	26610	5403.05	23135.8	17504.5	7907.2	81140.1	1752.02	61405.6	307452	15899.1	3995.13	5351.23
	121.917	1.324	1.07999e+07	529905	1.38928e+06	2.14359e+06	1.66304e+06	4.82971e+06	1.09692e+06	897542	3.77628e+06	537701	46075	23113.6	183698	33199.5	3058.74	741962	193711	1.2413e+06	26603.9	75516.2	1.53455e+06	2.25804e+06	96840.1	1.95456e+06	9.34787e+06	1.07999e+07	49669.7	8572.04	220643	12191.3	4.2317e+06
	122.033	1.132	7.09785e+07	1.21025e+07	9.60612e+06	1.35958e+07	2.11317e+07	100975	1.26211e+07	5.35869e+06	3.14337e+06	1.16646e+07	2.04863e+06	3.03686e+07	6.09173e+07	4.1143e+06	4.83414e+07	3.11383e+07	5.45657e+07	4.14737e+06	5.97362e+07	3.26566e+07	735418	1.18744e+07	1.70009e+07	449631	2.6668e+07	721225	512850	5.67159e+07	1.24518e+07	1.62406e+06	197801
C7 H6 O2	122.036	7.756	5.13662e+06	345144	50040.3	515844	85127	7829.78	29858	63726.6	49565.3	53412.6	197047	75354.1	1.23502e+06	73715	88812.3	43788.7	58128.3	54503.8	363446	27389.5	50363	44894.5	3.17533e+06	47094.2	120107	3.25867e+06	1.40645e+06	5.13662e+06	151738	2.99133e+06	57215.3
C7 H6 O2	122.036	8.347	6.42422e+06	100523	86185.4	1.19168e+06	101509	119383	56368	29708.9	42270	66819.7	368811	251170	517188	201824	910841	62459.2	98553.1	183474	6.42422e+06	25059.8	14803.2	52211.2	1.40973e+06	52535.8	122178	3.71207e+06	653689	1.30849e+06	1.19831e+06	2.43494e+06	35328.8
C7 H6 O2	122.037	4.969	856008	67587.4	62022	1855.9	2035.74	14836.7	33454.4	36144.5	39623.3	55399.6	57904.9	43281.5	51724.7	52930.8	133573	45125.8	482436	39882.8	136531	5036.4	703771	43525.2	47704.7	2281.09	4134.77	856008	45990.9	1794.02	22936.8	48180	54798.8
C7 H6 O2	122.037	7.504	1.04989e+07	65382.7	78731	61432.3	92883	12514.8	39661.3	50813.6	23964.9	104734	161524	129957	111192	375280	109168	63534.1	78328.6	91157.8	636325	7419.28	52438.6	61937.4	83311.6	17078.3	82479.7	1.04989e+07	106948	278520	1.12868e+06	87680.1	92488.7
C7 H6 O2	122.037	7.129	1.50694e+07	124107	76842.5	58520.7	142705	23845	40357.2	45449	55341.8	141279	179280	74968.4	139260	83785.4	940721	3459.06	493167	27553.6	8.89491e+06	42359.5	60237.5	71086.1	75753.2	73064	97829	1.50694e+07	53622.2	81868.1	103569	75755.4	68692.5
C7 H6 O2	122.037	7.325	7.91319e+06	65781.6	23344.1	63244.9	140899	12622.4	30378.4	39786.6	24238.7	81411.5	106643	78738.1	110920	369549	122944	23927.1	77971.5	60902.2	1.5239e+06	5561.81	53104.9	14574.8	49338.7	16605.2	75565.4	7.91319e+06	67198.4	54018.8	245400	93646	90363.7
C7 H6 O2	122.037	8.135	2.98997e+07	401597	718750	1.34885e+06	956400	398689	753695	705302	391129	364183	470513	1.03272e+07	6.21454e+06	4.51504e+06	1.11076e+06	539116	2.02782e+06	3.08232e+06	2.98997e+07	306007	2.00838e+06	350512	1.42166e+06	636964	671086	3.79592e+06	822731	1.55415e+06	1.30519e+06	2.51219e+06	1.59097e+06
C7 H6 O2	122.037	8.572	8.73106e+06	1.03431e+06	1.77053e+06	2.60159e+06	119819	1.96282e+06	2.08498e+06	518624	2.53186e+06	646079	788848	776923	630390	1.92584e+06	1.57006e+06	5.24108e+06	708349	246119	8.73106e+06	1.95833e+06	263669	2.22426e+06	222512	3.91361e+06	427533	1.3289e+06	562634	418246	460941	799656	1.36736e+06
C7 H6 O2	122.037	10.146	695736	11319.3	12079.3	11499.8	13454	8380.62	9037.45	11864.3	7741.71	4030.43	176290	150695	695736	24672.5	17352.8	17117.7	28217	14003.8	57397.9	12329.4	618671	11098.4	16164.1	12924.2	12728.9	111274	13711.8	13891.7	23728.9	282959	2409.93
C7 H6 O2	122.037	6.93	1.81129e+07	96511.1	61333.7	49613.5	74202.7	48283.4	30142.5	2539.69	42885	54372.5	192888	54811.8	3058.31	65212.5	940721	60314.8	360022	11408.7	1.81129e+07	7025.87	12583.3	54292.2	2246.74	61544.9	74100.3	1.50694e+07	45220.5	62791.8	246088	61519.9	51104.5
C7 H6 O2	122.037	4.693	2.68361e+06	123190	83715.6	7539.89	6839.41	78486.1	53894	57862.7	69146	102122	518704	84337.7	186246	5798.09	1.9495e+06	77643.9	2.4608e+06	78412.1	2.07666e+06	17740.2	713415	68896.3	71616.3	11486.3	107970	265065	96079	83460.5	555806	23463.1	2.68361e+06
C7 H6 O2	122.037	9.656	448271	32245.9	3771.7	34038.8	10579.8	9058.25	12809.5	12677.2	1534.33	20726	277474	19228.5	159280	42279.4	11898.4	36557.9	24911.9	44834.1	445558	20290.3	448271	27214.4	25267.1	36028.5	62285.4	64648.2	25037.2	194441	13142.8	39352.7	9270.2
C7 H6 O2	122.037	10.459	2.05043e+06	8558.47	10664.8	6537.8	10251.3	8561.91	2554.74	7171.87	8049.9	9206.22	27084.7	2.05043e+06	71093.3	387920	7601.72	9893.58	8883.77	11284.2	34564.9	9261.77	519298	20402.3	10852.2	2964.58	8256.11	24899.7	6901.24	8447.89	11702.3	14940.7	6760.61
C7 H6 O2	122.037	10.382	519298	7675.49	9103.85	7554.29	11640.6	7031.99	6491.92	8295.79	7918.56	9270.01	465213	173916	229709	387920	6977.59	7826.54	51654.4	9420.74	75675.8	10566.7	519298	11770.9	10896.2	3034.45	7687.67	16092.8	5605.45	7947.71	13456.5	20799	7483.15
C7 H6 O2	122.037	10.579	224335	9046.28	11538.8	10813.1	13334.4	7264.92	8506.27	6945.14	9924.98	7577.54	25414.4	157494	37046.5	88546.4	6854.39	9105.1	9587.55	11802.9	31256.3	10342.2	111882	15147.7	7841.42	10848	10995.3	27852.3	25765.2	7470.15	9611.27	11390.7	7663.92
C6 H6 N2 O	122.048	1.542	2.02862e+06	69699.8	206547	587069	195140	91268.2	778258	103330	41535.9	8399.13	92128	10605.1	15054.4	4682.81	27887.6	37227.9	32715.2	12371.1	1.09585e+06	9101.54	32139.5	14181.9	27676.8	13466.9	6222.35	7768.42	655217	18800.6	7837.75	15916.9	14139.2
C8 H10 O	122.073	7.45	513492	34830.9	2903.43	6414.69	513492	36478.7	28094.7	275011	37427.1	40850	35439	44524	30575.4	31747.8	31081.4	36928.4	27968.2	40865.5	29668.8	20722.1	11653.3	25912.1	44004.5	8216.99	29581.3	6026.34	34435.1	35806.6	32474.1	22450.9	24651.1
C9 H14	122.109	10.444	711684	53308.5	1137.9	20771.1	57748.8	20481	18055.9	38041.2	27371.8	3550.05	32395.4	13654	15630.5	5012.23	20849.9	25617	9766.46	63255.4	31171.8	14594.1	80772.9	19836.3	711684	12749.4	2905.64	30364.2	28125.5	19515.2	12460.1	95917.9	23030.9
C9 H14	122.109	10.262	1.49659e+06	237004	10267	25877.9	67020.1	21479.8	15025.1	39637.4	5188.71	20912.3	74311.8	17869.6	13624.7	17607.9	33804.5	26346.6	12758.8	297251	17000.3	6373.37	36155.7	9350.19	1.49659e+06	35203.2	13870.5	14970.6	30119.6	19456.8	4525.24	251673	3165.48
C9 H14	122.109	10.653	200873	35040.3	1193.73	6882.21	11946.3	16738.6	12685.3	8986.26	25694.8	1959.92	178972	9997.74	19041.1	7966.09	12201.5	17563.7	6873.88	49398.4	17240.3	9644.65	149592	21436.2	200873	1589.39	11523.8	20950.8	27457.5	14513.1	13329.7	30672.9	4099.2
C9 H14	122.109	7.984	472388	51805.6	2148.84	2151.07	81620	9477.6	29783.3	59097.6	472388	2706.79	2958.41	2186.87	53990.4	51137	64181	45326.5	40312.5	182655	60339.8	4026.6	25963.8	34507.4	26213.4	47959.5	46550.1	10838.8	129193	2685.56	2506.37	11533.9	26447
	122.587	1.191	1.73182e+06	84775.4	31357.2	21073.8	31402.9	21428.2	13760.1	15369	6329.06	20148.9	32859.4	42467	1.73182e+06	17907	232783	32093.4	192193	15842.3	95764.8	25252	10632.6	17100.9	37656.4	20018	22579.6	7866.75	84724.2	549053	47534.5	25255.3	6137.18
C2 H5 N O5	123.017	1.389	203112	4523.5	4257.05	9068	14629	12336.6	6922.96	2066.94	964.016	4049.4	20496.4	39464.3	39105.3	2993.49	15154	26021.4	22816.4	5388.06	91296.8	26262.4	4608.1	6131.05	6052.02	7803.91	5611.55	1729.14	49379.4	23426.9	10782.8	3942.95	7723.81
C6 H5 N O2	123.032	1.66	9.34695e+06	284484	122158	92667.6	113349	734681	305647	159305	233811	557385	75720.6	73003.6	467994	115314	13340.5	7.02371e+06	86072	51106.3	369718	21594.8	187454	8.00314e+06	154984	9.34695e+06	117682	49437.9	848721	30723.5	174261	49473.3	108351
	123.033	1.146	7.8758e+06	1.48377e+06	844252	1.40243e+06	1.21169e+06	33755.6	1.4154e+06	623464	358281	1.25168e+06	86047.8	3.108e+06	6.90764e+06	452300	2.45411e+06	2.93843e+06	5.47405e+06	913961	7.00658e+06	3.92002e+06	52720.4	1.36654e+06	1.96806e+06	49551.2	2.76254e+06	60915.8	70547.6	6.33364e+06	1.14071e+06	120797	21202.6
	123.04	7.398	944288	8849.72	5287.67	8003.6	22856.2	25023.3	16773	4758.99	5143.3	11841.6	13392.6	16672	18259.4	24929.5	30985	4560.35	5202.79	10597.6	102878	13425.4	21222.9	10366.4	10849.5	5486.11	12603.5	944288	33781.1	11789.3	71768.9	19854.3	13972.9
C7 H9 N O	123.068	1.388	997846	63318.6	47416.5	134723	86921.9	460464	78450.7	141033	27859.7	346219	466266	50808	129257	125492	31126.3	276186	35901.1	96062.9	858157	138313	721417	46114.2	19272.6	176022	11722.1	48596.5	725350	44493.5	36879.8	42217.7	52397.9
C6 H4 O3	124.016	4.777	8.88934e+06	20143.7	12650.5	19065.6	9236.98	17624.4	20894.2	13981.8	16836.7	10735.2	4561.96	11164.8	12746.2	10943.3	10272.5	28992.6	5548.67	13345.5	18221.1	9578.87	10394.1	3140	10520.4	22703.5	3138.98	14287.7	22800.7	10143	4044.72	10557.3	23423.1
C6 H4 O3	124.016	2.773	310951	22708.8	2753.07	57790.1	4849.81	69462.2	23403.6	2859.88	50203.2	39441.8	9759.06	22586.1	48799.6	22511.5	32928.4	278390	36136	30966.4	30954.9	6448.35	18428.3	40776.3	20060.6	48677.4	310951	5285.74	37755.5	44913.5	46408.9	10933	18775.1
C6 H4 O3	124.016	1.665	716317	29972.4	27962.5	69063	26133.3	36816.7	162926	101259	22979.4	36446.8	145549	8802.53	50195	48060.5	20240.1	51019.2	126605	49664.3	559163	26216.3	134634	201276	312110	107019	11179.6	35742.5	716317	53410.5	45757.8	186882	160213
	124.03	1.148	1.10088e+07	1.83245e+06	1.46766e+06	2.06929e+06	3.25112e+06	58759.1	2.06274e+06	769451	492828	1.88739e+06	300893	4.77726e+06	9.11488e+06	634748	7.62898e+06	4.40559e+06	8.63129e+06	1.1453e+06	7.18458e+06	5.59544e+06	104980	1.81849e+06	2.89346e+06	65139.4	4.34782e+06	100019	88994.5	9.06524e+06	1.33396e+06	250972	25057.6
C7 H8 O2	124.052	10.584	183850	6615.11	10027	9456.16	15241.5	8197.79	2807.59	10495.8	6418.5	8539.38	8212.43	6624.99	11456.5	183850	4473.44	5689.68	7203.43	1784.59	6004.98	4688.86	23444.3	6442.59	12114.8	1398.08	3508.06	1024.84	24152.5	4711.96	1280.54	3729.81	787.497
C7 H8 O2	124.052	9.956	6.528e+06	10542.2	29350.3	29067.7	53219.6	19101.8	16917.6	15734.6	22690.4	29746.6	288480	6.528e+06	66200.5	642010	9945.09	20898	20268.1	14399.4	165166	13227.8	226012	20232.1	17622.7	33406.9	9663.9	57782.4	17533.9	9755.02	13810.4	21550.8	3673.34
C7 H8 O2	124.052	6.31	1.09742e+06	61258.4	59028.5	56596.1	624847	65513.7	36275.9	187575	54719.2	51930.9	47703.9	64298.4	73180.9	46778.3	40101.3	71722	40405.3	70011.5	58816.1	32478.7	36607.3	87224.8	49985.8	71348.4	10075.1	46398.3	18887.8	40250.4	58001.5	33172.7	41322.9
C7 H8 O2	124.052	7.254	5.75405e+06	56401.4	186221	105447	5.75405e+06	79540.2	41866.7	43444.2	91282.3	75953.8	122321	158360	86038.3	88505.6	164468	97705.5	3.82545e+06	53447.3	605754	48205.5	1.19461e+06	87371	48698.8	126417	59585.7	78011.2	51894.4	40042	119969	45252.9	38827.9
C7 H8 O2	124.052	7.999	310681	90883.5	185765	135726	206623	45189.8	64345.1	38507.5	44869.8	169273	67762.1	20536.9	193759	310681	71188.7	152780	51497.4	96665.3	66825.6	75559.9	129526	45101.1	62915.1	149228	16029.6	62719	88433.2	55535.4	82918.3	29149	75162.4
C7 H8 O2	124.052	9.266	797736	31242.5	44866.7	46197	80028.1	41695	5248.87	30477.8	39081.1	34978	77637.9	49896.4	797736	43139.2	23683.1	43655.1	27417.9	46756.4	24949.9	24875.2	39368.6	33951.6	24611.2	41342.1	17537	27705.1	41009.6	18297.7	20841.3	14655.1	4809.93
C7 H8 O2	124.052	8.727	920165	52846.1	75216.5	87456.1	82860.4	55776.8	35151.3	35948.1	49601.6	47971.8	920165	30530.8	44759.3	61824.8	39788.3	101031	39698.7	48548.4	20820.5	57108.2	52925.8	42003.4	40207	55507.6	12648.9	36101.9	41991.8	38237	48943.7	20589.5	32673.4
C7 H8 O2	124.052	9.551	2.09948e+06	15325.9	2590.61	20555.1	33716.3	7668.58	14528.9	21274.6	19056.4	16596.3	2.09948e+06	15410	40244.1	29763.1	12228.1	18213.2	16375.9	24735.8	12031.3	12734.1	110797	16342.8	14281.2	23167.5	1242.85	2021.34	14590.3	9324.26	1072.15	9383.08	5088.93
C7 H8 O2	124.052	6.991	1.30364e+06	636345	1.2983e+06	1.18807e+06	775115	585076	731479	191830	843841	406819	221210	181016	415033	134676	301178	601341	236710	1.30364e+06	307020	649847	231271	493627	347712	808938	181803	720912	285601	229982	398507	166571	484573
C7 H8 O2	124.052	8.429	1.71967e+06	625291	692775	1.00757e+06	774869	1.09453e+06	631668	248835	610940	685909	344275	213716	641371	345832	397459	962063	363697	94818.5	285888	879518	223705	505945	383929	919375	114326	322104	372185	237667	468240	97854.4	402915
	124.053	10.583	2.52854e+07	58858.9	173006	33128.6	119475	127852	170859	19088.6	144261	5.05865e+06	21848.7	2.52854e+07	161876	1.50184e+06	25848.5	112209	2.29114e+06	57574.3	20725.4	15675.4	6.61516e+06	954401	13766.6	762253	67732.6	105310	37790.6	41517.1	73037.8	96011.3	63377.1
	124.053	9.955	4.4378e+06	35481.6	37617.3	47085.3	16770.4	114637	2085.49	35457.9	28635.8	1.07283e+06	1.7969e+06	835672	470755	4.4378e+06	24219.6	52860.1	794337	84445.2	6450.03	22005.5	1.95272e+06	42774.8	11981	61527.9	3945.55	171267	42402.1	14737.3	14097.3	9830.7	16561.5
C8 H12 O	124.089	7.01	1.22524e+06	4791.58	79875.3	126701	137534	123183	83770.3	1.22524e+06	61855.7	138815	59966.4	121713	116800	114014	127525	134525	15393.2	6690.73	115672	31959.3	40321.8	69231.6	134268	128899	65537.8	112829	134952	135193	83090.4	56810	47169
C8 H12 O	124.089	2.608	4.32636e+06	87903.5	54067	141241	272420	206923	116712	4.32636e+06	58167.5	128956	92289	50321.1	83087.9	70727.5	205208	113427	5153.25	90045.4	339818	44728.8	68961.8	21018.4	584791	90584.7	167523	59631.7	133374	119741	176641	53768.1	39787.4
C8 H12 O	124.089	9.526	1.05071e+06	57805.2	5397.01	53899.4	1.05071e+06	12538.3	30689.6	1.02603e+06	8889.46	15028.9	34142.2	167667	27513.3	10605.6	41983.4	35344.5	31446.7	37749.5	23882	16792.2	60237.5	48436.7	64751.2	53155.7	35144.3	48906.1	21718.8	44410.2	26464.3	33691	15836.3
C H3 N O4 S	124.978	1.188	1.29506e+06	180019	173008	200821	332519	20412.5	116702	115810	37815.3	219152	110410	708766	524584	105306	506920	310366	697703	126346	765861	24324.7	8798.35	115917	419243	24347.3	378996	46679.3	56123.2	960763	511464	93550.7	7409.86
	124.979	1.137	1.38877e+08	3.36817e+07	2.2077e+07	3.31861e+07	2.91881e+07	3.78406e+06	1.07359e+07	2.53263e+07	5.78163e+06	3.45674e+07	1.1068e+08	1.38877e+08	1.33283e+07	3.39295e+07	1.04001e+07	3.24451e+07	8.59582e+07	2.67818e+07	2.3374e+07	2.08351e+07	7.44197e+06	2.02621e+07	9.50088e+06	5.84597e+06	6.10641e+07	2.63876e+07	2.1677e+07	6.59005e+07	1.23028e+08	8.29233e+07	8.4081e+06
	124.979	1.328	1.32289e+08	3.37251e+07	2.19426e+07	3.29897e+07	2.88792e+07	3.78362e+06	1.06212e+07	2.52458e+07	5.74359e+06	3.43506e+07	1.10638e+08	1.32289e+08	1.28084e+07	3.43218e+07	773684	3.21384e+07	8.53821e+07	2.08827e+07	2.26732e+07	34317.7	7.47467e+06	2.01485e+07	8.54057e+07	5.83829e+06	1.20521e+06	167162	631729	6.50289e+07	2.43729e+06	8.31433e+07	45259.7
C6 H7 N O2	125.048	1.424	2.62596e+06	768377	881393	204521	210502	2.62596e+06	263258	70768.8	913965	986809	343725	214149	549602	511648	70848.6	1.64074e+06	137497	139976	2.29629e+06	115140	236700	438970	137269	409631	185332	109421	1.90572e+06	166327	208534	260879	164326
C8 H15 N	125.12	1.351	871164	2929.64	12355.5	4212.05	18175.3	21799.4	2105.58	25132.3	1749.02	2740.1	41509.2	10278.1	5402.44	2466.55	4184.74	4670.36	11454.2	3364.8	161326	46407	7783.79	2612.06	4883.11	13789.9	4830.22	3055.47	87255.8	10562.2	6191.22	11086.8	13648.3
C2 H7 O4 P	126.008	3.134	6.08676e+06	5638.62	11854.8	2571.96	3255.99	16899.6	6495.77	2384.01	3368.44	2935.67	3763.01	2391.32	31801.6	2945.82	7260.71	2758.84	11731.7	2642.82	17505.4	6075.31	1486.33	1908.04	2294.18	2473.13	2726.07	3666.43	17897	3542.97	4860.89	5638.72	11639.6
	126.026	1.472	572513	4930.86	11818.2	2690.33	2491.63	15956.3	1564.75	10276.7	3625.82	1430	68772.3	3550.65	3553.73	2126.38	2819.81	2594.48	30483.5	5090.31	572513	3908.57	9166.99	2634.89	1429.93	3275.28	1640.42	2002.19	467258	9822.09	4743.94	6126.44	1247.01
C6 H6 O3	126.031	2.738	7.10059e+06	99992.2	459468	315812	90900.9	58740.3	96987.1	28224.7	16595.2	73779.4	106714	84041.4	237610	672182	186089	1.25111e+06	1.00596e+06	272898	157904	118836	91446.3	221455	83587.7	7.10059e+06	1.89721e+06	137319	93782.6	456512	174804	98637.8	64890.3
C6 H6 O3	126.031	8.457	184116	4015.2	15564.3	19352.3	11574.8	11240	39017.6	11560.9	5555.29	11780.9	184116	12949	5085.98	17767.2	12760.8	21887.5	17199.3	20197.5	12244.6	5289.57	12310.9	16373	11450.3	18511.2	14080.1	2691.11	2900.68	21115.3	12553.9	13821.7	4282.8
C6 H6 O3	126.031	7.537	1.14478e+07	8991.69	35771.4	5173.39	51236.6	44416.9	26318.5	31489.2	93248.7	67923.2	33535.8	63548.9	514556	5719.26	43907.1	7114.35	1.14478e+07	153819	87602.3	15875.9	41956.2	23336.7	27654.6	6606.8	53215.2	79191.6	73769.9	32154.7	7332.37	44830.9	32573
C6 H6 O3	126.031	3.021	4.85386e+06	38029.4	218372	70462.1	98956.9	130440	178760	3110.99	2932.99	189022	136651	62537.8	72370.4	4.85386e+06	85495.9	1.48981e+06	116879	71564.2	22222.5	190843	360725	407953	126209	703711	758074	171741	49041.4	144099	4984.09	150652	94656.9
C6 H6 O3	126.032	2.525	1.97275e+07	68358.5	667306	395100	120072	58695.6	231898	118242	170304	231414	107891	18877.1	327264	5.07686e+06	112782	1.97275e+07	180510	33566.3	1.89231e+06	179107	204923	1.88368e+06	84783.1	7.10059e+06	199652	92937.7	90454.2	425061	634901	173879	155617
C6 H6 O3	126.032	1.547	3.06089e+07	96580.9	3.69933e+06	9.54587e+06	3.33335e+06	137364	2.33201e+06	1.97194e+06	605502	101455	348447	211341	412257	2.35937e+06	776417	1.92005e+06	441048	3.06089e+07	7.95523e+06	1.38987e+07	832382	1.63742e+06	248215	2.20008e+06	132439	1.92953e+06	2.25086e+06	392049	1.1541e+07	1.03518e+06	479432
C5 H6 N2 O2	126.043	1.395	374516	194301	8898.73	15613	14847.4	124291	76335.4	47341.8	35572.4	15229.3	152434	7970.74	189395	5080.94	4450.31	143739	13307.7	31405.3	374516	45217.8	225052	143199	4553.65	130197	15313.9	5426.21	288166	15614.1	11029.1	102651	13298.6
C10 H6	126.047	7.957	3.35262e+06	3942.73	4393.74	4375.27	13708.1	19277.4	7111.77	4552.45	4368.62	5505.61	6017.4	4114.74	4487.14	5154.54	5556.23	3.35262e+06	4301.45	4196.1	24256.5	8190.09	40364.7	4446.22	5086.01	4983.27	4128.34	6892.58	25232.1	5942.83	5097.96	23460	8599.7
C3 H6 N6	126.065	1.35	452118	5827.23	15379.4	19542.8	22167.1	28038.6	10650.4	30652	4272.99	3341.9	94898.7	13949.8	193100	4187.1	15722.1	5696.09	14676.4	14222.1	331552	56599.1	86978.9	7778.39	6585.13	16818.5	5891.06	4504.02	206041	14491.5	9373.16	15119.7	16645.9
C7 H10 O2	126.068	2.487	2.27972e+06	113252	95140.8	39628.7	2.27972e+06	118464	168883	733910	65380	47031.9	37338.6	58671.7	62830.6	16753.8	79606.1	87765.8	73603.5	79948	99926.3	7742.73	28608.9	108618	161478	146431	111068	22460.7	78449.5	69683.9	32042.8	94110.9	12281.1
C7 H10 O2	126.068	5.395	667903	55757.6	55769.6	45606.1	81961.1	58936.3	29175.1	105308	2104.47	56742.1	2334.64	60911.6	52709.3	2869.59	2936.38	73022.5	2018.22	50122.7	63346.4	5756.58	33635.3	21761.5	1944.2	409425	667903	50987.5	4058.1	17231.2	2710.55	56548.1	29649.5
C6 H10 N2 O	126.079	1.991	566673	6640.68	2314.11	2067.77	3390.31	566673	2481.44	1965.87	1669.61	6095.01	3659.08	3552.22	6689.12	2485.84	2839.32	3713.89	2587.45	2080.76	14732.1	2251.27	2098.26	2979.21	2681.06	3641.59	2585.93	1400.78	81418.9	2544.83	2462.68	2401.61	1238.72
C8 H14 O	126.104	8.354	702843	12972.3	15257.1	23485.4	68750.7	41276.6	34498	702843	13937.2	39129.7	35959.2	14365.6	19754.1	17103.3	38036	5478.33	3220.31	4018.83	48308.3	30602.9	13485.9	48384.5	60711	47506.5	37247.9	3137.6	36626.2	42382.5	39697.2	36722.6	14107.6
C7 H14 N2	126.116	2.152	459569	4147.1	2287.53	2618.46	2754.25	10247.2	5085.84	2081.24	1692.17	1900.52	5455.81	1974.76	6283.86	1825.92	8299.35	3328.1	1566.3	2170.43	24353	1151.49	5122.92	2437.42	1916.48	2462.37	1919.45	1373.34	17567.9	2852.79	2474.05	4701.66	1188.76
	127.012	1.151	1.33545e+08	1.64612e+07	1.27285e+07	1.86141e+07	3.00701e+07	100131	1.64894e+07	6.5874e+06	3.49113e+06	1.69101e+07	2.89691e+06	4.6133e+07	7.51725e+07	5.90674e+06	6.35918e+07	3.41357e+07	7.89218e+07	1.02732e+07	7.79285e+07	4.30619e+07	991439	1.65837e+07	2.47438e+07	439322	4.03683e+07	907636	729619	9.72564e+07	1.90994e+07	2.42868e+06	257047
C4 H5 N3 O2	127.038	1.365	54126.2	727.404	728.655	811.69	986.992	6355.81	474.765	1064.88	472.934	614.674	3386.83	20531.2	1383.39	627.859	54126.2	1034.32	3082.41	4791.42	10590.3	2703.82	848.703	683.692	922.268	3649.01	978.343	859.77	16369.2	4374.71	2986.98	708.281	3979.3
C6 H9 N O2	127.063	1.45	5.5844e+07	444233	70077.4	234721	145006	211718	302613	75637.9	370814	78794.9	5.5844e+07	128318	1.01868e+06	126569	34702.8	752327	104796	446459	2.22052e+06	383137	2.69248e+06	471966	81452.4	378063	637774	292157	1.74446e+06	2.41108e+06	291489	81672.8	67323.6
C6 H9 N O2	127.063	1.925	1.59225e+06	14120.1	30388.2	81499.5	164699	1.59225e+06	114871	35344.6	9970.32	21333.6	84622.4	11381.3	36853.2	15972.9	4458.31	18706.2	22937.3	10286.2	588650	18209.7	37751.7	7389.67	7227.18	18478.9	9851.74	3718.33	513418	33937.5	19749.3	28793.6	51963
C6 H9 N O2	127.063	2.212	221149	3547.73	8543.38	11867.6	16446	15210.8	4571.27	9970.16	6415.12	4626	39850.8	3671.82	11527.5	7536.22	9798.59	13068.3	8802.66	8385.67	60945.7	3680.96	7414.19	7969.97	6175.85	13731.3	6019.2	8227.67	221149	29957	10866.1	4194.44	6078.02
	127.064	2.225	526212	2312.28	1016.13	1457.32	1264.11	4130.2	2979.39	2802.5	946.332	958.265	2636.8	993.8	3349.22	841.856	1618.1	1573.8	846.715	1207.6	10841.5	2040.17	890.294	1299.11	1031.25	1326.63	814.883	767.846	526212	994.694	1317.2	2227.91	2006.43
C8 H17 N	127.136	1.662	327041	16893.6	9242.47	4218.87	3171.85	16585.6	2403.2	2913.18	1868.91	6826.3	54567.2	2693.42	13901.2	38645.4	4434.61	6112.73	3685.62	8595.02	327041	5493.3	9853.32	7637.04	5454.42	44003.5	5664.62	5375.28	172169	100789	81190.6	3414.48	1886.5
C5 H4 O4	128.011	1.968	5.32654e+06	171797	1.5924e+06	1.23653e+06	1.68557e+06	101667	2.22196e+06	367396	124830	45200.3	1.2838e+06	900233	3.81987e+06	403576	2.80195e+06	339823	761079	1.67342e+06	1.72812e+06	5.32654e+06	1.09156e+06	858568	1.93406e+06	458895	1.58944e+06	58618.7	1.23687e+06	129344	193257	1.39056e+06	377638
	128.012	1.158	1.53978e+07	1.93919e+06	1.41097e+06	1.98824e+06	2.65392e+06	29425.3	1.90705e+06	724622	397802	1.95926e+06	259714	5.30727e+06	8.51758e+06	657891	8.21274e+06	3.87736e+06	8.98228e+06	1.18023e+06	6.68098e+06	4.98286e+06	103760	1.95932e+06	2.84575e+06	43230.4	4.50209e+06	93026.6	103059	1.15026e+07	2.19653e+06	254418	26308
C6 H8 O3	128.047	1.541	7.39045e+08	395391	339436	582368	742097	666017	145299	243941	243018	213522	7.39045e+08	942421	2.94894e+06	2.71973e+06	6.50072e+06	645396	1.22531e+06	344990	1.64265e+07	339189	2.15136e+08	5.94773e+06	476498	7.88197e+06	1.45118e+06	1.83398e+06	7.07706e+07	1.91343e+08	748603	787079	2.62532e+06
C10 H8	128.062	6.413	2.09873e+06	2745.79	5093.77	10488	3134.92	14973.7	6632.59	2530.68	2212.4	5473.68	4782.84	2611.18	2771.21	4544.96	4406.08	2.09873e+06	4984.57	2235.41	20166.8	3846.74	7576.88	2319.52	4403.92	2405.86	2571.98	2897.95	16576.6	2503.5	3111.77	8458	4625.1
C10 H8	128.062	2.971	350878	7220.91	7606.7	2158.23	4404.03	19246.4	4691.8	3124.22	2287.99	2888.86	3352.93	2797.3	8205.88	2415.94	3691.54	324420	2352.79	2333.95	6405.99	6507.8	5178.4	2109.03	2557.31	4799.93	3518.02	3141.52	350878	2636.35	5676.71	4741.57	5593.27
C7 H12 O2	128.083	5.854	842464	3442.95	20561	81797.1	842464	14180.3	10167.4	445793	81309.4	85427.8	69371.7	2936	79489	4125.45	92201.3	81193.8	66420.7	15149.9	17028.2	5923.18	49376	87221.8	75264.6	4062.05	86929.8	4302.72	30855.3	88418.6	88241.9	58390.6	41475.7
C7 H12 O2	128.084	8.548	193083	25791.8	2275.38	24840.9	111636	25296.1	18307.3	79311.3	2079.9	26028.6	25063.7	23225.2	4797.44	2352.87	26934.5	25061.7	26791.6	28529	25500.6	17178.8	15944.9	1870.93	16604.7	23802.1	1429.23	21847.5	22922.3	2140.71	2098.9	86535.5	15000.5
C7 H16 N2	128.131	2.141	1.48214e+07	3877.41	2138.77	2448.18	2575.14	9580.8	4755.11	1945.9	1582.13	1776.92	2885.14	1846.34	4254.2	1707.18	7759.64	3111.67	1464.44	2029.29	22769.3	1076.6	4789.78	2281	1791.85	2572.82	1794.63	1284.03	22305	2667.28	2313.16	6085.75	887.607
	128.537	1.358	493190	1309.82	1803.28	1659.62	3108.29	11444.8	884.569	13194.5	918.241	1219.92	21792.4	23856.6	88937.7	1279.71	57476.3	2113.06	7032.47	11992.4	111830	493190	4086.51	1231.11	2453.55	6570.69	2181.37	1548.17	318634	9268.93	61071.8	5820.61	7165.42
	128.972	1.132	3.17576e+06	788322	487949	773127	688079	91481.8	253660	593591	130627	815523	2.1768e+06	3.17576e+06	252264	799949	247721	571535	1.99618e+06	636928	773726	410056	179403	482579	2.22001e+06	125450	1.22471e+06	621111	530834	1.5127e+06	2.91728e+06	1.88436e+06	218463
	129.001	1.292	2.68085e+07	12053.1	98920.9	72736.2	125501	99465.6	52392.5	128081	70529.6	67411.7	76407.4	43099.6	28530.7	236039	139822	47744.3	207661	138717	288836	2.68085e+07	14327.9	62827	61022.1	80561.4	19245.6	8195.37	160615	63526.9	83027.4	50333.1	25123
C3 H4 N3 O P	129.009	1.172	2.11941e+07	2.51113e+06	1.85436e+06	2.8425e+06	4.50011e+06	33201.1	2.6436e+06	966603	583991	2.74123e+06	460428	7.16792e+06	1.11439e+07	992179	7.33122e+06	5.29643e+06	1.1953e+07	1.66823e+06	1.23579e+07	6.06186e+06	134573	2.57598e+06	4.23541e+06	68055	6.36551e+06	147732	143589	1.4775e+07	2.92708e+06	367422	35279.7
C5 H7 N O3	129.042	1.463	1.08168e+07	225007	500224	688300	1.00431e+06	432904	244188	1.20119e+06	144333	157064	2.68263e+06	73691	461797	174062	41287.5	550977	135124	162921	3.1432e+06	89608.2	334007	201885	159783	244636	76370.6	105072	5.24043e+06	7.10014e+06	341697	134337	84625.2
C5 H7 N O3	129.042	1.895	5.86107e+06	631000	609987	1.52728e+06	1.96304e+06	933592	2.25652e+06	804688	232313	3.87847e+06	1.05832e+06	508930	1.51918e+06	5.86107e+06	114319	1.80157e+06	564334	690184	3.68391e+06	719040	2.11419e+06	643289	360875	2.92749e+06	594207	324149	807966	379915	1.13217e+06	529522	633292
C9 H7 N	129.058	1.797	565717	107342	78022.6	20075.9	34668.9	35139.8	14058.9	35112.9	5435.27	10885.8	27525.6	29734.4	25538	8536.73	26955.8	31407.3	16761.3	33143.6	115823	89830.4	11675.7	113092	62879.2	98418.1	21595.5	65352	565717	24445.5	34951.8	54004.1	40633.1
C6 H11 N O2	129.079	2.321	3.5997e+07	125155	5294.59	43384.1	76663.5	99834.7	17684.5	47171.7	40398.9	78932	1.6103e+06	162145	41120.9	96369.7	103194	4878.57	43417.5	45411.2	4.03918e+06	19384.4	31989.3	54365.8	49854.2	255763	93417.4	113169	3.5997e+07	55278.2	157317	20809	17674.1
C6 H11 N O2	129.079	1.599	2.28784e+08	832934	674640	282796	319574	204071	95997.7	1.43378e+06	88233.2	133033	3.7921e+07	141230	610062	734824	152967	117071	2.68683e+06	523789	3.84595e+07	399717	702851	140729	56577.7	199847	337701	2.73387e+06	2.28784e+08	458229	388604	337000	689482
C6 H11 N O2	129.079	1.852	7.74361e+07	132562	259362	114788	104634	4.26449e+06	36471.8	58340.8	6200.47	75049.2	2.37641e+06	177413	68549.7	109443	100928	116105	78156.6	47625.7	7.21902e+06	33986.8	43923.5	63581.4	16014.2	246818	18700.8	156142	7.74361e+07	53287.1	9535.13	39726.2	39341.1
C6 H11 N O2	129.079	1.416	1.06327e+08	2.11543e+06	792775	386634	384421	2.64801e+06	138554	1.50732e+06	278873	430055	2.77979e+07	154354	787226	772730	182539	308616	2.75176e+06	589447	2.35729e+07	492064	846284	269426	91390.1	307562	816191	2.74866e+06	1.06327e+08	489338	403578	393290	726852
C5 H11 N3 O	129.09	1.354	1.23799e+06	157082	103177	68858.6	47190.2	201659	1.23799e+06	498566	397936	197497	169126	42763.9	211040	102269	226890	69249.5	82147.4	235386	483760	102214	327165	576611	60082.6	133335	13833.7	33666.5	192186	144196	244913	49999.1	102812
C7 H15 N O	129.115	1.339	2.99892e+06	30647.7	22443.5	5429.1	25725.2	211542	11255.7	32394.2	2917.78	10858.9	53503.1	20556.6	2.99892e+06	4425.08	7779.81	6019.84	21159.6	12272	207940	59816	11422.2	4484.72	6853.19	17774.4	7344.12	3938.34	112468	16050.5	9905.89	14290.3	46944.8
C8 H19 N	129.152	1.885	1.22288e+06	538234	337745	163671	687563	85109.2	178649	235353	91408.5	263777	640777	454691	337005	186959	196630	360030	361769	272943	636590	287895	439408	870274	365701	890889	306438	278208	504446	634904	667294	748269	405517
	129.518	1.397	413575	13761.3	110058	85885.8	114335	4068.07	17711.9	144139	18907.8	64538.9	49628	332532	95359.6	50892.6	1831.83	188145	119617	15850	118999	20314.2	11681.6	43990.5	91380.7	22962.3	181954	18692.7	38195.4	354755	185265	107276	4085.16
	129.958	1.151	6.72433e+06	1.71879e+06	1.09125e+06	1.46473e+06	1.88153e+06	250898	430422	1.32616e+06	228748	1.51301e+06	4.88303e+06	6.26547e+06	705983	1.68918e+06	591544	1.87418e+06	3.87252e+06	984057	2.25905e+06	1.10046e+06	136124	801733	5.9308e+06	362158	2.77694e+06	1.13137e+06	1.18023e+06	4.40195e+06	5.87237e+06	4.72544e+06	216894
	129.992	1.781	597975	15652.2	22123.1	50982.2	27233.2	13197.5	8609.96	1977.57	1602.11	2945.45	11402	338860	16208.9	4687.94	2670.11	5217.15	597975	3542.69	93261.8	14148.5	5050.03	14210.9	23717.4	3749.57	2826.58	3541.9	366752	2556.53	28462.5	8796.26	24519.9
	130.012	1.069	932046	147516	151389	158868	244913	22295.3	111153	83385.3	72692.6	196938	22982.6	238780	392796	53131.1	426489	378868	408251	117733	483303	157169	7771.57	225020	160995	10660.7	263052	8284.81	10274.2	605910	54079.3	35357.9	10629.4
C5 H6 O4	130.026	1.874	587001	153063	26585.7	28181.8	27529.3	19279	15435.5	11743.9	18231.5	18341.2	15882	48404.6	11536.8	17699.2	128043	23900.3	75104.9	32053.6	587001	13340.8	14384	20303.8	20763.8	14937.2	10023.4	3814.59	538562	10894.7	45156.2	22594.8	24797.9
C9 H6 O	130.042	3.279	7.05758e+06	320311	262006	267544	294066	38506.9	261782	259227	5863.48	9848.19	265811	5680.98	257122	11201.4	6614.4	276734	266857	273574	318305	174344	170020	270702	239209	260183	280187	303048	270624	9562.1	9978.41	127540	159486
C9 H6 O	130.042	10.384	3.63242e+06	201525	70725	103066	975042	133673	148841	71352.4	115565	3.15031e+06	84410.6	68253.2	3.63242e+06	68915.4	29350.9	159393	3.45575e+06	218113	131109	118542	403308	109051	92476.6	121316	21312.2	99275.5	84126.7	125094	110856	195452	56442.3
C9 H6 O	130.042	8.454	1.60538e+07	127470	47866.8	242742	224674	89107.3	243603	192451	130998	334842	123650	275132	237855	333628	243838	5.18799e+06	257706	583737	218598	207622	57220.1	84301	211697	333790	195737	34638.6	62752.8	19158	173144	92075.4	150239
C9 H6 O	130.042	8.862	1.6021e+06	47536.8	248485	274107	256840	239798	244148	351598	215485	259126	181526	179466	99008.4	195528	16946.3	1.6021e+06	115532	1.37474e+06	165612	148840	160750	255568	168754	208815	127883	155035	168434	128150	148937	81589.9	129367
C9 H6 O	130.042	9.445	2.7683e+06	282932	61344.7	85672.4	123008	33217.9	14176.9	114162	21741.2	2.7683e+06	88544.9	127885	423647	78095	94458.7	934039	279659	207748	83210.7	74450.4	648600	38026	36892.2	101091	52806.5	17762.5	93060.5	82921.4	84484.3	44231.1	13984.4
C9 H6 O	130.042	7.407	253911	2162.65	3160.59	154938	13216.4	12860.8	253911	3583.05	2887.4	24259.4	6474.18	2341.11	2660.56	2404.6	3344.35	2520.78	26351.4	11252.7	21149.3	7536.91	11914.3	14213.9	2354.13	2886.78	21446.9	6161.3	13702.4	2335.7	3087.79	11146	7844.24
C9 H6 O	130.042	4.522	1.36177e+06	6204.18	250366	359312	258281	234546	1.36177e+06	271422	241685	223288	246741	225197	6648.4	6126.33	11501.2	225036	212168	221673	26619.2	139163	141643	252327	216216	12193.6	260239	228042	39964.3	207658	197383	123966	21891.9
C9 H6 O	130.042	5.34	1.31605e+06	10475.5	243918	222251	23016.8	21723.1	1.31605e+06	7468.43	7080.8	7756.51	194708	216719	202532	221541	16540.2	198874	213598	239599	265448	11819.6	136546	207405	206255	7083.64	32537.4	232832	198975	212487	221174	122044	121338
C9 H6 O	130.042	9.852	583330	34037.2	63290.6	28186	27619.5	12494.5	35083.1	6450.84	33705.7	384333	6680.74	11466.9	36384	30660.5	26946.1	55256.7	583330	69934.7	17266.5	8925.9	44820.3	50320.4	6738.13	117501	9483.95	3458.26	12897.3	1776.34	5192.41	7304.47	28497.4
C9 H6 O	130.042	10.833	1.03617e+06	1666.71	2536.44	5430.68	2674.41	6425.28	1139.34	2338.91	3017.11	52017.5	13500.3	2991.99	14948.1	4602.57	1819.88	1626.03	1.03617e+06	2007.13	4996.39	3414.62	7276.52	1782.87	3147.18	1834.53	4221.11	1300.76	5905.04	1331.1	1437.56	8077.04	3088.46
C6 H10 O3	130.063	1.994	1.08782e+07	1.08782e+07	115610	180295	492352	275447	132679	153695	69653	146627	197713	26424.9	425714	23860.7	270099	78091.6	374599	188711	502272	174061	20801.4	57426.4	92985.6	189224	201539	94155.9	417882	102188	130903	64345.5	287218
C10 H10	130.078	10.688	1.16691e+06	9926.63	14283	16812.8	12861.1	13702.8	8694.56	41877	5741.29	4853.42	13096	9753.64	55165.4	11215.5	7041.45	9881.18	5687.84	60578.8	11158.2	4668.75	1.16691e+06	14791.9	121387	13587.6	7059.87	16127.3	26358.8	8284.6	7413.99	9700.48	10606.2
C7 H14 S	130.081	1.527	9.7889e+06	4267.93	8027.91	890.839	2763.64	2568.12	616.926	17582	443.851	450.18	21061.5	441.483	954.175	6339.31	1180.2	2427.46	2223.72	2388.38	1.00526e+06	2622.19	2979.92	828.643	387.251	4753.8	2118.03	8478.69	9.7889e+06	3390.12	1423.22	386.155	460.655
	130.526	1.401	1.05489e+07	13171.3	1785.07	8622.82	1985.62	10251.2	6847.09	4823.48	17088.3	19101.4	84186.7	38491.6	10115.1	1396.5	55290.7	2513.27	22751.8	17344.7	420007	24973.1	5070.68	28142.7	59920.1	7420.79	5654.23	1644.25	1.05489e+07	18596.2	7836.61	32948.4	5022.05
C4 H6 N P S	130.996	1.147	895267	53476.7	115911	182416	147034	104242	76347.6	79022.1	44744.8	124344	22224.1	138414	170846	189632	235526	178280	228414	313767	252313	895267	33044.8	119731	146172	81152.2	19031.2	108085	214371	207833	31724.9	142922	112265
C5 H9 N O3	131.058	1.43	1.24184e+06	123245	25635	36533.3	68548.8	76630.7	39049	26731.9	13857.1	45892.2	199493	105911	293895	139748	6116.44	87127.1	44461.7	41100.7	1.24184e+06	59177.4	205057	45620.1	22929.7	332012	14833.6	38203.8	1.01353e+06	49545.6	158582	130155	37317.2
C5 H9 N O3	131.058	1.216	315444	12814.1	25290.5	16996.6	32707.9	17509.3	12253.7	12395.6	5681.91	81816.1	29331	34250.9	27919.2	247916	187746	113524	155009	12777.2	71928.6	20512.7	34047.1	68787	26170.1	315444	19391.7	7909.36	55192.5	31360.7	38338	20905.4	5740.82
C4 H9 N3 O2	131.069	1.322	3.04652e+06	88336.5	29964.1	99367.2	70204.2	49282.3	29567	54008.8	21056.3	5868.24	2.95941e+06	9238.04	41993.6	52495.4	3373	3474.93	13540.6	44238	29337.3	11511.8	43042	22528.9	58538.3	63656.4	3901.27	30062.9	3.04652e+06	223363	46674.9	13863.9	22251.2
C6 H13 N O2	131.094	1.654	6.05357e+06	993480	168565	256600	450696	325918	113510	1.20159e+06	122407	1.05218e+06	217684	467900	1.26484e+06	144085	85850.1	151738	219960	328612	452335	164948	1.12291e+06	345198	223712	287113	295726	625362	470692	237209	831107	308705	168905
C6 H13 N O2	131.094	1.528	5.62051e+06	994009	292579	256600	450696	263739	32691.7	1.20159e+06	114602	1.05218e+06	243856	467900	1.26484e+06	144671	102788	176875	219960	328612	1.518e+06	168365	892442	345198	223712	288926	295726	625362	1.23892e+06	242618	277541	145818	42906.9
C6 H13 N O2	131.095	1.873	2.66776e+06	251208	50508.9	134030	32857.3	413657	63847.8	17159.6	7153.62	6126.57	29266.8	18176.1	40756.9	15912.8	29201.4	7967.73	67472.1	198264	29666.6	107998	132885	12456.9	9761.13	18137.5	8712.35	17783.2	385480	157700	831107	308705	127840
	131.543	1.401	558251	13724.5	3241.74	16523.9	3805.06	6391.01	13121.1	22356.2	1773.86	2425.61	161327	6347.56	19383.6	2676.11	184024	4816.19	28173.6	33237.6	287034	47856	9716.95	11649.4	42148.2	14220.5	4360.7	3150.88	399620	13226.1	6384.54	26616.1	28416.8
	131.895	1.147	1.10247e+06	88825.7	144799	104369	32904.5	39976.9	18802.2	101709	36809.3	62461.5	41209.2	366880	42839.4	46184.6	288079	41856.7	180241	35590.3	74925.9	257591	38196.5	70422.9	493223	9408.86	176797	102129	84687.8	1.01735e+06	1.10247e+06	685790	17773.2
	131.991	1.174	1.4686e+07	761016	652309	673372	1.70367e+06	31283	808988	285681	148653	689379	113878	2.52111e+06	3.24123e+06	273020	3.50448e+06	2.52791e+06	5.02669e+06	401779	4.96309e+06	1.56095e+06	29896.1	705914	1.57575e+06	25160.3	1.96435e+06	36308	86011.1	5.27408e+06	1.58999e+06	117845	11355.9
C8 H4 O2	132.021	9.031	174405	1587.88	4181.8	13179.6	10047.6	7643.06	4425.26	32816.9	5195.72	11081.6	2179.35	1662.92	11227.2	174405	2051.43	8655.07	3173.1	6659.74	21607.9	4883.17	5553.78	5097.7	1559.32	20740.8	1213.76	22033.6	7002.42	1270.09	1462.44	3175.87	4304.27
	132.031	1.434	448891	2495.7	2222.67	9049.77	2284.3	8039.38	7186.12	9872.71	3483.29	1425.57	88355.1	2408.85	10615.9	1774.93	2708.96	2637.71	7713.53	18203.5	418123	14862.9	6721.51	2531.31	1552.13	7788.22	1827.75	1725.66	448891	8715.39	4557.47	5885.62	5024.53
C5 H8 O4	132.042	1.62	3.85e+07	1.50476e+06	1.2697e+06	1.30064e+06	740712	959827	657276	396286	731705	619597	1.01847e+06	739767	1.70184e+06	5.82641e+06	3.85e+07	5.83496e+06	798044	830178	2.20644e+06	950506	1.90336e+06	4.79272e+06	1.04821e+06	1.15718e+07	608238	359137	3.35752e+06	515093	2.56771e+06	741789	1.22361e+06
C4 H8 N2 O3	132.053	1.454	1.7239e+06	27156.8	18947.9	229631	102778	46440.7	191103	1.7239e+06	7203.37	21259.5	147454	14673.6	77858.7	10149	5114.8	4749.39	12872.9	30379.3	917897	24804.3	76299.1	53462.5	9025.26	19938.9	3050.29	36687.1	749144	15747.5	10297.3	12671.1	8385.32
C9 H8 O	132.057	9.573	236572	11621	39843.2	31347.5	19009	25784.1	46082	53836.7	18622.8	236572	11866.4	77580.4	129726	79241.8	17116.1	51938	123610	19968.5	12429.7	9632.38	27677.7	19384.3	14992.2	61648	2710.93	8732.78	13390.5	4344.87	10329.4	6485.07	20872.3
C9 H8 O	132.057	10.477	7.73008e+07	51847.4	54165.8	133304	10976.3	16312.4	7473.89	15791.7	2266.39	20454.2	588838	510334	271877	22115.3	22757.7	16922.5	7.73008e+07	245593	65329.7	20973.1	38100.2	38637.7	30855.2	5511.9	552942	29384	104388	24111.8	38442.4	13309.4	172746
C9 H8 O	132.057	8.995	582469	37280.4	47443.8	48004.3	196694	64404.6	41430.1	29698.7	33764.1	46143.5	28634.6	70174.7	33222.7	26318.3	27082.6	57335.9	219716	582469	84183.3	25158.1	33326	62837.1	31402.4	81691.7	30863.1	3419.49	27912.6	20354.6	23689.8	19778.3	24847.1
C10 H12 O2	132.057	8.3	1.55238e+06	108367	129275	93322.7	263938	47956.7	56870.7	48657.8	88590.9	36751.1	51541.8	170907	176418	229086	83040.6	351476	118360	744288	66854.2	84352	33583.5	86285.2	14256.8	458436	29991.5	52412.6	187886	17249.4	55412.6	62630.7	53083.9
C9 H8 O	132.057	9.949	1.7645e+06	14460.9	36772.8	26258.8	45075.8	17182.8	23368.6	7396.2	27636.3	17342.9	28799.8	1.7645e+06	22934.9	50243.6	15111.1	10673.7	343185	61777.4	13393.9	12125.6	87959.4	7705.97	42487.8	44793.1	7401.23	16460.4	12302.6	7945.84	11870.4	7297.39	19788.9
C9 H8 O	132.057	10.766	1.05854e+07	5019.87	6131.09	7512.35	10602.3	5239.41	4960.83	6362.74	1607.01	4799.49	44749	250302	19133.4	95901.1	4589.87	5589.64	1.05854e+07	16469.7	6011.57	3123.6	4918.85	9286.15	10716.6	7161.45	15058.1	5355.41	9719.72	3279.22	4777.12	4334.75	6245.42
C9 H8 O	132.057	7.295	1.38059e+06	33903.2	356457	48184.5	213698	37407.1	197776	373783	42414.2	43818	14355.7	50372.3	49623.2	30495.3	26752.5	335692	724989	632212	54624.9	30700.3	25128.3	668815	21983.9	1.38059e+06	64042.2	36101.6	37882.9	112883	35259	22304.1	28003.8
C3 H8 N4 O2	132.065	1.618	693147	29313.5	18387.2	5142.17	87944.9	29384.1	5119.1	4689.98	15017.6	7832.57	100477	69228.8	5572.47	12670.8	7097.56	5671.07	17882.6	171044	367687	7590.79	17020.5	6842.9	17481.1	5839.91	10030.7	4604.62	382609	14660.5	26098	34843.7	19460.5
C6 H12 O3	132.079	1.955	502460	167377	81187.6	50593.6	211050	69395	31781.5	21374.3	111891	27023.1	56961.5	183073	62617.2	52125	44281.1	51768.6	43199.9	72483.9	270709	52395.6	36275.9	307417	37323.4	502460	52090.6	20145.3	217129	73355.8	39097.6	264512	44980.2
C10 H12	132.094	10.714	673983	35675.9	1339.38	1917.29	67660.1	6195.52	10832.7	19526.1	17774.2	1979.8	32544.9	10090	26693.9	15895.2	2213.63	1458.69	2773.72	2549.23	14163.8	8773.13	673983	24214.6	7895	33022.1	10324.8	24826.5	27306.2	13000.4	10995.1	18198.1	11539.8
C10 H12	132.094	7.871	590919	54231	55687.8	30450	98185.5	36463.3	19507.5	66739.1	39565.4	2434.16	3265.18	46958.6	35063.7	2408.75	2204	43082.9	30809.8	44134.9	35813.9	18284.5	14981	53138.8	590919	7414.07	42876.6	3772.32	48975.9	48625.6	2178.17	24471	2908.16
C10 H12	132.094	10.101	656373	94289.3	57963.7	18426.4	410227	57514.4	23001.2	656373	38676.3	37074.7	60353.8	10626.1	36545.2	21165.3	65833	17657.8	28133.8	56768.3	68449.1	4408.93	132912	64086.6	158830	120014	9948.62	16291.2	8824.75	28170.5	6727.43	37473.5	37360.2
C10 H12	132.094	9.836	1.76492e+06	774528	211529	2303.21	39788.9	31343	13594.4	338462	39848.8	5407.31	42239.3	45640.4	31010.2	41019.3	285021	194490	84238.7	13257.8	230054	6170.87	133811	368260	393798	1.76492e+06	22822.6	33033.7	8916.47	16504.8	10905	237193	18601.5
C10 H12	132.094	10.365	1.07005e+06	98721.3	54737.1	54771.8	428594	20522.7	41455.5	179039	41321.6	37716.5	98638.6	17183.1	33150.4	35928.9	53020.7	66478	40657.5	106309	68303.6	13879.3	302148	67174.1	1.07005e+06	130915	18468.7	18340.4	77460.8	15548	32112.2	53387.4	45430.9
C10 H12	132.094	3.623	502200	87165.5	3580.86	47185	502200	62988.4	23296.9	76616.2	3064.28	4047.19	53880.4	3423.66	55750	69068.3	50909.6	78109.5	54843.3	3219.31	15032.8	26127.2	19479.7	73335.9	2971.65	3063.35	3222.27	80581	34967.4	93829.8	54955	18853.7	21666.8
	132.991	1.164	1.75605e+06	82575.1	45394.9	95678.8	179650	23152.4	91627.2	22009.9	10573	87775.2	32995.3	284951	310888	29405.6	462521	293795	459043	37563.2	452903	180664	10630.1	99877.7	145414	6060.48	246987	9752.71	67807.7	621703	97027.4	25683.6	8952.56
C4 H7 N O4	133.037	1.489	2.17721e+06	248855	84487.5	602455	338207	243009	191043	754932	72895.8	1.40558e+06	349753	136216	779601	288766	59769.9	1.62034e+06	103257	254996	2.17721e+06	61356.2	185305	111252	95900.8	158795	62966.9	100994	1.77693e+06	349864	260381	386721	39448.4
C8 H7 N O	133.053	6.281	295541	3026.34	13046.5	11896.2	3686.39	17059.3	9220.28	3214.57	3866.03	295541	7161.34	2619.64	2980.91	3115.44	3536.42	157145	2488.03	2617.54	22874.6	6184.5	6282.42	6117.94	2678.78	4016.03	2646.6	3451.9	18541.5	2747.82	4172.45	9593.64	7530.5
C5 H11 N O3	133.074	1.273	2.87814e+06	76772.9	23523.5	97500.3	26634.3	36195	3888.95	28119.9	8990.43	7378.03	770242	26197.7	39741.2	8566.57	35239.8	9792.84	126225	6068.56	58571.9	15947.2	39714.4	5580.06	13892.9	13147.1	8636.94	3468.43	2.87814e+06	223905	32227.8	13012.7	8653.68
C6 H15 N O2	133.11	1.285	3.75754e+07	194340	59494.3	34809.5	77827.3	75251.3	26280.9	62238.9	70402.1	101461	1.92031e+06	81331.6	71492.7	130873	99686.2	53159.4	279378	128666	1.30392e+06	49281.9	7.54288e+06	84808.7	38901	35502	23448.2	35731.3	327303	3.75754e+07	38849.7	447371	35420.9
C2 H3 N2 O3 P	133.988	1.188	2.524e+06	131409	86511.7	132233	240756	19858.5	114086	55293.6	18869	131352	31941.5	406435	470605	70415.7	473370	402138	517786	86187.8	612621	291141	7701.6	164976	448620	18311.3	359591	7084.55	62597.6	1.07735e+06	190802	55259.3	9015.34
C4 H6 O5	134.021	1.755	2.85975e+06	51469.7	111863	298388	194152	43634.9	69244.6	6372.77	11011.1	15601.2	67787.5	1.68768e+06	103690	14048.8	13571.8	79084.2	2.85975e+06	16100.5	356464	23429.9	35383.9	113470	98747.5	25344.8	33215.2	142293	1.2126e+06	10305.8	194632	39466.1	148098
C8 H6 O2	134.037	1.607	7.24107e+06	7.24107e+06	47165.6	22923.5	23343.2	253194	20634.7	23900.5	38758	242595	230057	52648.7	138008	11309.8	32267.7	90631.3	40945.1	30871.3	1.20312e+06	20547	138487	12468.1	26046.7	41015.4	9896.02	30209.4	6.2821e+06	47544.6	27331	18000.8	18197.8
C8 H6 O2	134.037	6.942	692276	10128.2	7226	1358.63	9794.63	10647.8	4461.12	5721.21	5916.35	13175.4	31431.5	842.552	12380.4	962.575	18727.4	8394.49	102056	1108.46	692276	5326.16	4961.71	11233.3	6603.22	8858.03	11855.7	8080.57	34593.9	5854.62	14087.9	5890.24	3174.19
C8 H6 O2	134.037	8.744	1.10117e+06	20424.5	29680.6	16859.2	14599.5	27268.3	18611.6	3493.46	17693.6	5109.51	172492	37988	78641.8	49697.6	24067.5	48135.2	16213.9	27312.6	474532	9810.42	14240.6	1.10117e+06	21307.6	802391	85344.8	12393.7	31561.6	8121.49	10320.3	7020.13	12691.7
C8 H6 O2	134.037	2.49	1.16853e+06	87879.8	43608.9	52474.8	27498.1	22399.3	12076.4	51307.1	6943.21	37564.2	29009.8	37577.7	150495	3809.64	50980.3	7535.31	42513.3	32009.5	26779.5	21096.6	19396.7	10568.2	46632.2	34724.1	44428.3	67352.9	91807.6	40789.8	7845.41	8319.91	1.16853e+06
C8 H6 O2	134.037	8.072	492494	8792.3	5632.75	15860.6	19422.2	90014.2	9102.64	14839.5	7358.16	172272	76081.5	12803	23578.5	16473.4	87118.1	266525	80165.6	11536.1	492494	8895.87	14074.1	30663.2	24029.5	95253.3	43035.2	17758.1	37345.9	21141.9	35966.5	11677.1	98927.8
C8 H6 O2	134.037	4.588	1.07677e+06	34595.1	22500.1	2342.27	30874.7	26419.4	11712.1	25451.6	23523	15595.4	212478	8383.91	9674.43	13215.2	490750	26844	36694.6	35413.1	1.07677e+06	16528	24258.6	24066.6	23815.1	2666.75	17559.2	29042.6	36538.7	21795.3	187267	15359.5	344550
C8 H6 O2	134.037	8.456	636858	7687.81	10439.3	12473.8	8341.44	21302.7	8272.15	6648.9	9359.47	93207.6	265946	2530.73	17723.3	8981.05	19018.9	22837	636858	10933.2	143019	10240.6	23332.2	9408.05	3081.04	8315.54	16311.4	17664.8	7066.21	6052.15	14740.4	12465.1	10964.6
C8 H6 O2	134.037	9.612	554829	8601.94	3179.43	12481.5	14222.7	9072.2	7991.36	11656.3	1837.89	204702	554829	30943.2	3342.31	40676.5	15463.6	14425.4	11728.5	14289.5	34340.6	7680.18	52345.2	21493.1	7196.74	15736.1	16751.4	10621	52502.8	6300.17	13891.2	5844.79	6245.6
C8 H6 O2	134.037	6.434	1.12984e+06	30865.5	32487.5	30004.7	15473.2	26464.7	17279.5	2562.84	27610.3	38778.1	1.12984e+06	28021.9	77246.3	28409.8	302560	2964.58	42391.7	30908.7	995653	16858.5	34239.1	7393.47	2414.15	30247.6	137361	38181.1	33543.8	23622.3	76842.3	16229.7	95848.8
C8 H6 O2	134.037	7.404	613377	15749	14016.6	16405.3	16450.6	14720.8	8254.94	11786.5	3855.19	17645.2	613377	15484	20686.2	16080.7	77024	15267.4	38646	33812.1	442756	5735.37	21042.9	15926.9	15866.9	16739.6	36929.1	31159.5	35310.6	11716.6	28493.4	13120.7	34681.2
C8 H6 O2	134.037	10.257	235472	5489.11	5906.7	4467.94	26525.6	6350.97	3424	2745.7	4279.93	42336.5	235472	29662.9	5634.38	94900.2	5395.69	6726.71	11529.7	2281.99	25333.4	3644.96	22742.8	9035.59	3900.94	5904.94	3043.29	2348.82	10250.1	4032.68	5252.08	4748.18	7499.13
C8 H6 O2	134.037	10.71	183419	4835.64	3556.26	2133.77	9884.81	6895.07	3743.08	3182.2	1813.22	6291.76	183419	5644.1	29708	5366	3023	3081.85	3086.91	2932.34	4319.5	1179.95	8738.78	5395.39	3645.78	3029.79	4861.8	3272.84	70282.3	958.316	3881.92	1936.53	6286.31
	134.046	1.387	1.73273e+06	2775.34	1113.2	1194.23	1538.13	8275.42	799.314	2884.82	646.663	800.32	13467.4	2546.67	1656.1	817.488	210025	1346.71	15717.9	1277.33	59566.8	17616.9	1913.73	18225.6	1774.1	5234.87	1228.53	1159.91	1.73273e+06	3992.97	2350.29	2644.93	3542.73
C5 H10 O4	134.058	1.57	1.96172e+07	455607	141323	286518	185015	528705	165806	170513	162417	41957.3	1.96172e+07	40443.9	485284	136242	174840	152463	95247.3	235187	5.71431e+06	133730	247443	238544	91429.2	544690	127710	42282.9	3.22705e+06	194941	79211.1	145416	117616
C5 H10 O4	134.058	1.839	2.67294e+06	65753.8	95528	65244.2	84439.4	33001.6	38534.9	43463.3	100823	37504.6	28195.9	44529.9	14204.2	42411.9	28705	323291	19526	34456.1	120408	34847.6	12989.6	131035	5019.39	2.67294e+06	151355	67551.6	854709	16692.8	55495.1	27511.9	51704.8
C9 H10 O	134.073	9.691	213095	64599.6	6062.74	13415.6	137948	16516.8	15560.6	213095	17046.6	199747	16310.6	46759.8	6711.18	31040.3	12734.3	4973.92	160848	16905.9	6839.83	10256.4	20534.9	3164.6	27152	27959	9730.95	6812.41	10021.7	15978.7	1116.87	10684.8	13919.9
C9 H10 O	134.073	9.934	159278	8129.86	6062.74	4343.41	48162.6	3709.08	2961.73	48914.9	10362.2	138698	13647.4	52061.5	6776.7	6194.62	16704.9	2803.58	10794.6	13075.2	7187.22	9739.36	14908.3	7436.08	38627.8	159278	10843.6	6812.41	23429	640.058	7285.97	10477.8	12620.3
C9 H10 O	134.074	1.809	544064	21879.8	40516.3	48525.2	64141.7	49505.6	39296.5	49091.3	48791.7	224195	10069.9	3390.6	49104.3	5599.17	46498.7	51544.5	39096.2	55814.8	41871.3	35603.2	38631.5	46130.9	49846.3	39587.1	42819.2	38255.7	544064	30065.1	44087.8	41375.3	12173.8
	134.108	7.854	96144.5	35089.3	4161.61	6431.05	541.099	1045.92	327.333	8867.23	1183.21	861.702	587.933	697.554	496.654	354.254	1021.9	8131.97	2572.09	392.563	638.596	4436.72	948.081	15274.9	522.341	96144.5	1531.53	708.524	588.493	912.983	416.167	15057	2359.31
C10 H14	134.109	7.128	233035	2906.28	5706.25	34027.8	52041.9	18044.1	18682.3	5370.73	231576	3334.78	6234.84	2567.22	36431.3	2781.83	3071.65	2796.39	23549.3	3183.23	233035	21761.1	18050.1	2771.35	4256.73	5103.54	2155.11	6405.32	64382.1	2292.55	10302.8	15115.7	20307.4
C10 H14	134.109	9.805	636844	169867	1635.97	1564.81	73160.9	5868.71	52945.4	51714	1659.9	1782.48	2343.44	2258.78	11227.8	14401.3	2595.43	550614	16930.3	2097.38	8110.12	11895.4	34143.8	427084	414271	636844	2819.09	2376.84	5942.13	2292.97	1626.73	116013	24300.7
C10 H14	134.109	10.261	476761	81205.5	4069.8	16038.2	95101	5656.82	20730.8	77821.9	6535.61	4498.96	176649	40530.5	6431.37	16842.2	2442.83	19148.2	15167.3	104891	27663.7	13698.8	103732	19475.8	476761	62259.1	10686.7	15838.9	9129.77	1561.92	2095.3	38513.5	8774.75
C10 H14	134.109	10.642	1.18743e+06	332044	10758.8	137577	92359.8	192378	91472.2	44711.6	354063	9563.65	1.18743e+06	21557.6	59861.9	27655	73730.7	11902.3	23385.7	83400.9	105000	55501.1	769258	49142.8	178217	44042.3	2849.83	18717.9	56941.6	2747.55	4412.43	102848	135246
C7 H5 N O2	135.032	2.124	358700	5033.21	2776.31	3177.95	3342.74	12436.7	6172.52	2525.93	2053.74	2447.8	4099.93	2832.5	358700	2425.44	10072.7	4039.21	2482.97	2634.18	75817.1	1397.52	6217.53	3241.04	22342.6	3764.46	2438.96	1666.77	352572	3462.35	3002.68	5706.26	1152.19
C5 H5 N5	135.054	1.385	5.54941e+06	135788	353117	168960	1.13264e+06	101179	845829	3.01264e+06	116887	29388.1	167930	24706.9	307226	11970.3	41448.1	97841.4	114007	34598.1	412591	49814.8	60407.5	33375.2	81992.6	21228.3	66254	84151.3	317461	83958.3	75422.6	32656.6	21858.8
C8 H9 N O	135.068	1.815	535244	153890	9648.5	15140.9	57205.4	15507.2	11164.1	148530	5880.76	479756	28070.1	19902.7	87951.6	9224.61	8124.99	13463.6	23217.8	43069.4	41192.5	15287.4	100874	13464	9236.34	9090.96	20263.7	22341	535244	22463	40355.4	38488.8	11976.4
C7 H4 O3	136.016	10.38	168557	1611.04	1289.67	1100.59	13825.3	7006.9	2932.73	2530.96	1332.65	3071.11	48647.2	5328.66	10492.8	168557	6936.37	1352.58	5442.63	2320.42	15932.4	1823.74	45760.9	1220.37	3021.73	2010.93	3102.39	1470.03	6357.93	1681.38	1636.1	5495.13	13312.1
C7 H4 O3	136.016	2.571	301981	17870.1	115278	63138.3	19424.5	146306	39341	30361.8	55506.7	20437	27513.8	72221	110923	64333.4	9518.33	301981	30116	12379.8	29816.2	62724.4	60730.8	38456.9	6231.98	82219.6	54691.9	12993.1	35692.1	45061.4	207766	78857.5	46070
C7 H4 O3	136.016	4.693	405645	152130	358862	25877.7	18928.2	16364.4	74473.1	22756.1	64566.2	47511.8	27766.4	22398.9	103750	57121.1	45520.6	15414.4	17659.9	23573.6	151986	155850	9651.05	13281.1	255105	36985.9	380023	167333	53946.8	54619.9	21651	179150	405645
C7 H4 O3	136.016	8.912	315844	9752.13	12404	28823.1	12749.9	9423.1	2448.53	2762.92	3705.74	3123.34	315844	9951.88	14371.8	11279.7	13414.8	15594.5	5414.51	4698.49	40752.5	1495.86	8585.85	11883.3	11456	4684.95	17519.3	16326.9	9699.49	3870.76	20860.5	13246.9	44521.2
C8 H8 O2	136.052	10.464	7.86832e+06	20686	27648.3	19884.5	31063.3	34408.1	22811.8	14457.8	15237.4	94367.5	12478.4	7.86832e+06	116707	668140	12735.1	32367.4	312615	25671	14396.2	7715.76	406186	119169	9755.9	66479	12317	36819.3	14874.4	12909.8	15950.2	34926	12599.6
C8 H8 O2	136.052	10.569	4.92229e+06	7327.35	18778	2924.97	18587.5	6405.88	22664.4	13028.1	17693.1	74369.5	20205	4.92229e+06	71076.9	261769	8599.56	9973.98	25983.4	4967.27	9570.03	7384.86	1.23209e+06	181642	8494.19	127084	13668	10659.9	14105.3	13287.7	8328.1	11491.7	7105.19
C8 H8 O2	136.052	8.591	3.29104e+06	31066.6	187206	17821.6	95660.7	35116	16139.6	91603.7	58470.4	1.1974e+06	124481	1.50945e+06	341261	3.29104e+06	25195.5	237123	96823.4	527045	264621	35090.8	198958	19460.8	39602.1	58726.2	46884.9	98804.3	95923.3	33416	53283.1	46347.5	75716.9
C8 H8 O2	136.052	10.076	1.43734e+06	79334.9	89303.5	377054	34091.3	16599.4	57151.5	20448.6	53953.5	1.43734e+06	703238	903486	57812.6	143287	24121.4	89682.8	116539	93249.9	3138.96	7076.82	423669	49945.7	54783.1	82128.6	9765.24	38370.4	4859.28	3043.03	25793.1	11977	33447.9
C8 H8 O2	136.052	10.986	2.951e+06	184629	53359.5	31703.1	31724.9	47386.7	60718	14331.5	83586.8	29780.9	21801	246049	29261.8	776941	18643	42802.9	193747	59488.1	23620.5	6478.62	1.09707e+06	117754	15749	210163	82605	120832	95971.2	244333	62594.5	19637.2	55990.9
C8 H8 O2	136.052	3.729	896115	584634	203234	896115	197510	238541	115199	120520	252455	291229	252988	141858	144819	355513	136462	267659	124274	611400	103950	180858	622050	158401	133580	295616	130151	105979	433230	100446	577306	88288.8	125734
C8 H8 O2	136.052	9.574	2.55228e+06	49816.2	149275	79901.3	77666.4	19686.8	34829.9	36105.7	8770.34	2.55228e+06	43654.2	100554	717792	52998	17588.6	123127	67601.6	334735	48589.5	25547	814244	130529	13826.6	134339	129895	5616.04	6290.72	43415.6	45336.8	21609.4	14003.6
C8 H8 O2	136.052	5.631	7.31359e+06	825073	4.43215e+06	1.69137e+06	765137	1.69863e+06	4.87341e+06	288480	329201	1.58742e+06	1.81989e+06	655876	518761	345600	550732	3.3093e+06	2.33847e+06	5.40288e+06	550669	541579	1.92408e+06	5.61991e+06	1.76338e+06	3.1003e+06	208462	454767	273785	181112	571362	63687.7	1.696e+06
C8 H8 O2	136.052	5.952	1.12213e+07	2.61182e+06	1.11218e+07	3.45958e+06	2.21044e+06	4.64482e+06	9.08241e+06	745278	1.01939e+06	2.10514e+06	2.18909e+06	1.10416e+06	1.06366e+06	654847	923223	4.67803e+06	2.54354e+06	7.29127e+06	952827	2.06132e+06	2.70212e+06	5.33315e+06	3.00832e+06	2.56952e+06	417895	1.28617e+06	881329	552424	1.53193e+06	446957	2.96288e+06
C8 H8 O2	136.052	6.862	251424	72033.1	82510.6	73730.5	80748.7	68274.4	52461.8	38612.2	48380.4	91320.3	43015.2	53301.8	68740.9	56374.5	41592.1	133821	49442.9	107289	72635.5	4654.81	47449.8	91578.1	50503.2	223697	251424	46299.1	42282.9	6175.32	60770.5	21853.8	30036.8
C8 H8 O2	136.052	1.913	1.07236e+06	36614	83902.1	520281	291264	208647	386528	109699	125749	242897	526791	189146	118976	115632	65563.7	277379	201519	370347	118126	110648	489248	571844	171184	540022	15644.4	59766.2	636896	28217.7	138275	84364.6	132879
C8 H8 O2	136.052	2.12	1.40082e+07	151745	1.25157e+06	1.40082e+07	280608	203723	2.10167e+06	670153	139677	199104	676009	258138	116393	112399	63189.5	297320	170886	379634	88460.6	98362.9	521921	326205	153727	527361	93281	85173	40261.7	62206.4	145603	45989.6	125010
C8 H8 O2	136.052	8.919	1.3002e+06	154917	58483.8	460255	120430	68397.2	33824.4	7326.91	9105.15	111016	45060.7	437942	1.09643e+06	201587	49769.5	145229	318354	1.3002e+06	66999	7187.63	278732	114478	61805.7	182340	12133.8	69866.6	65636.7	145045	28512.4	19974.2	8082.54
C8 H8 O2	136.052	1.403	1.62043e+06	1.62043e+06	47086.8	49811.3	52876.2	56499.8	20600.9	26671.5	29084.5	157215	181473	27223.2	59649.7	34714.4	29161.3	117672	21849.1	39603	511758	66981	62357.4	58080.5	26749.1	40679	15354.3	19711.4	876708	21739.9	51738.5	18238.2	17882.7
C8 H8 O2	136.052	9.79	2.71788e+06	62128.9	114722	59268.2	97882.6	73536.4	91246.7	22421.4	5341.8	97357.3	271057	84605.3	24634.4	86457.6	49507.5	80141.4	33375.4	2.71788e+06	33308	23243.8	120327	4071.63	110273	125080	12477.4	52530.6	46668.1	35432.6	2944.97	7980.85	55629.2
C8 H8 O2	136.052	8.213	4.63626e+06	118273	83601.8	117649	174823	189047	98263.9	20896	34594.2	4.63626e+06	139717	330566	2.42659e+06	292127	65281.9	336965	133889	520210	68588.2	92214.5	702636	187031	96826.7	500793	29800.1	73393.5	124756	77905	30768.1	32912.2	28506.4
C8 H8 O2	136.052	10.271	1.04436e+06	25594.7	46004.4	47050.2	35814.7	34117	21240.8	31686.2	22347.5	1.04436e+06	53910.4	344975	167076	214759	15432.8	37499.4	36315.6	67703.1	15793.8	12579.3	159253	33066.3	16890.3	67468.8	10339	22391.6	18378.7	14526.1	15783.8	16531.9	20494.3
C8 H8 O2	136.052	7.296	911942	9602.47	206900	24844.3	48729	80633.2	106514	218011	50320.5	42658.1	61548.4	2571.37	98436.4	93461.1	36855.4	140918	55351.2	342396	38536.9	46468.6	52998.5	370496	54430.2	911942	61734.6	6376.48	55431.5	68305	26789.3	181046	16326
C8 H8 O2	136.052	9.307	814244	85393.7	112429	354228	94868.6	135899	3426.39	54195.3	60647.4	232515	40270.7	57238.8	218835	137311	12789.4	592955	83968.9	238001	42580.4	22304	814244	65061.6	87599.3	45356.3	130191	74137.3	6290.72	36667.3	61656.8	19069.3	61267.3
C9 H12 O	136.089	6.468	3.97957e+06	66221.4	110642	100957	133894	114105	74408.9	129266	71519.5	75931.2	61203.8	72024.8	38223.8	3.97957e+06	65817.8	79825.2	94643.4	114471	92810.9	23981.4	696772	815561	114065	284933	42201.4	109568	102148	47956.7	106563	70059.9	63304.4
C9 H12 O	136.089	2.999	181484	24270	22314.1	1609.25	50330.6	25910.7	11847	25109	23984.6	181484	1892.02	1897.19	25526.5	23422.3	2353.41	22602.7	1754.32	24852.5	21042.6	11713.6	10947.5	1572.56	1906.82	29089.9	2623.15	25303.1	26500.1	26450.1	23581.9	10518.8	12727.6
C9 H12 O	136.089	9.861	739430	309625	59633.3	14022.1	135349	14972.7	18601.4	123075	13426.3	25377.6	14637.5	26417	12041.1	203831	112384	57666.2	25763.5	16830.2	62766.8	12379.4	33465.1	144820	45677.1	739430	4995.39	20843.3	16214.1	11935.7	2335.34	106517	16602.2
C9 H12 O	136.089	10.091	689856	58803.5	29047.2	17295	145521	36812.5	51094	689856	41550	39659	74388.5	56527.3	24089.1	221780	18559.7	89193	40618.3	25737	30017.2	30618.6	126961	74684.9	330398	128988	21195.3	51039.1	62223.4	23919.9	3856.91	49038.3	46623.8
C9 H12 O	136.089	5.695	1.82342e+06	28930.1	22696.8	21703.9	70067.2	26840.1	14398.7	13315.8	27333.8	1837.55	22921.9	23154	22894.2	1.82342e+06	25790.4	28470.2	27379.5	2359.85	29025.1	5506.6	479731	359169	27886.5	501816	1609.23	1993.17	25434.7	28153.4	25068.9	10690.9	10839.2
	136.526	1.36	446330	1990.52	3365.42	6500.38	3887.21	12342.4	953.948	14229.4	990.262	1315.6	23501.7	56712.2	3959.92	11584.7	6451.25	2278.8	4723.69	27291	88841.1	268517	4407.03	1327.67	2645.99	7086.05	2352.46	6232.31	49402.5	4964.28	446330	123727	7727.43
C7 H7 N O2	137.047	7.831	3.60368e+06	10488.6	6449.03	6064.4	5156.81	21403	12890.3	9050.5	5191.04	4075.21	10013.3	5871.92	8529.88	7609.15	7144.27	39186.7	6379.14	3605.34	21547.4	6207.14	13232.3	6990.61	6754.67	9289.51	4664.89	6126.91	3.60368e+06	7824.7	12221.1	49968.3	5407.62
C7 H7 N O2	137.048	1.512	2.42814e+07	224934	376681	3.21112e+06	195443	519025	91557.3	186478	138779	213864	1.26267e+07	890687	2.42814e+07	527315	17614.7	1.18624e+06	118173	48277.9	1.82638e+06	1.06458e+06	644424	268984	44652.9	394624	180361	5.89953e+06	1.38263e+06	122432	217969	62060.6	823666
C7 H7 N O2	137.048	2.91	806545	18508.6	20471.5	9943.35	10809.8	27362.9	10449	7526.37	7168.02	10681.6	20098.1	6968.6	40565.8	9641.71	9568.44	36774.5	85006.2	8204.47	806545	5880.94	7809.22	19431.7	6958.02	17676.2	2145	5116.09	19980.3	6085.87	8225.66	3049.76	9409.79
C6 H2 O4	137.995	1.961	2.33542e+06	13757.5	704776	324459	1.1391e+06	26326.8	1.04533e+06	121923	41043.8	6539.87	683164	687994	1.83367e+06	114911	1.31202e+06	135604	398673	823610	884984	2.33542e+06	487802	609286	959046	118231	785899	21206.1	682244	36231.8	71886.1	635554	151335
C6 H2 O4	137.995	3.349	480602	3425.7	7241.65	6909.82	8518.75	13924.5	8175.21	6801.15	9473.38	2100.76	9271.51	6994.63	13821.4	1954.5	12095.4	10344	7099.94	3710.8	15331.6	23121.2	6265.44	6001.71	11251.4	2118.02	44010.8	2642.8	19637.8	4256.63	2658.9	7467.51	9697.03
	138.01	1.157	4.27257e+07	1.11665e+07	7.16665e+06	1.00678e+07	9.08854e+06	1.97419e+06	4.57751e+06	8.05325e+06	1.95214e+06	1.14926e+07	3.68729e+07	3.87784e+07	3.92776e+06	1.00859e+07	3.53318e+06	1.06864e+07	2.82206e+07	8.23937e+06	9.32992e+06	9.56134e+06	3.36067e+06	6.57851e+06	3.26379e+07	2.25392e+06	2.28987e+07	8.41944e+06	5.54359e+06	2.20079e+07	4.03364e+07	3.37945e+07	3.68037e+06
C7 H6 O S	138.014	1.392	267283	3435.78	1510.6	8187.31	1885.34	47209.5	4461.91	1866.19	3179.18	1107.11	18505.8	3427.75	7153.88	1325.96	16487	2386.33	1956.61	4864.77	138901	23711.8	4160.56	1777.8	2387.89	7045.99	1653.56	1561.2	44583.6	6071.1	3163.42	3560	4768.41
	138.022	5.828	62834.5	7592.96	3485.59	1191.01	442.89	1629.1	207.605	302.357	251.465	2191.2	62834.5	1890.66	26610.8	6844.58	3985.27	297.187	263.867	7410.06	848.721	1633.37	3501.59	269.282	6570.22	281.049	6136.38	6123.8	1621.84	1151.14	16340.6	9659.85	6640.56
C7 H6 O3	138.031	8.286	3.88045e+06	171885	21616.2	1.68602e+06	78272.8	52242.8	37569.8	116850	74771.9	10590	300592	2908.76	317880	179208	147197	69198.9	58021.3	64543.6	312045	9449.61	47833.2	61949	1.86727e+06	77482.5	75730.9	1.53354e+06	826900	3.88045e+06	212279	3.03441e+06	200512
C7 H6 O3	138.031	7.742	8.40136e+06	616815	61445.5	1.34483e+06	23639	74180.8	39850.3	87677.9	90191	12224.6	228779	123362	2.1917e+06	351347	68517.4	17448.1	50386.1	77428	988954	6400.4	23989.2	89109	4.40192e+06	18222	132473	3.44415e+06	2.03514e+06	8.40136e+06	140458	4.88008e+06	201457
C7 H6 O3	138.031	1.621	1.62919e+06	1.62919e+06	53168.2	201267	4866.55	90278.5	30378	119241	85413	112249	107727	77946.7	32497.9	58509.9	223467	116599	19172.9	116990	394219	52092.1	47362.2	133044	44796.5	138285	415847	90091.4	410217	119045	118275	15770.9	45038.4
C7 H6 O3	138.031	5.623	8.31338e+06	3.1413e+06	664262	352933	148145	123109	512299	138226	352685	646339	172318	674120	8.31338e+06	270711	535843	124248	191213	340921	1.10791e+06	358049	2.05554e+06	163644	3.01767e+06	89200.6	2.23732e+06	1.80948e+06	240146	667746	210844	3.19998e+06	3.1464e+06
C7 H6 O3	138.031	7.135	1.28847e+07	52670.8	189372	177439	183293	64248.6	78532.7	126937	128463	212250	454914	165875	848461	216453	560589	164779	64830.6	47097.3	920003	106140	99405.2	146067	429485	159755	403509	1.28847e+07	1.28883e+06	348052	405785	408699	189676
C7 H6 O3	138.031	9.247	2.35292e+06	44572.1	43001.8	38668.8	6101.59	26222.7	18759.6	26628.5	27142.2	37613.7	363189	265563	119694	504540	570589	28005.2	15788	2254.9	2.35292e+06	18957.5	111047	26447.1	46814.8	37573.8	188463	117870	34002.8	64159.8	34169.6	65910.2	7821.42
C7 H6 O3	138.031	2.455	6.08047e+06	284126	37987.8	99660.8	35900.4	43284.3	220374	51884.1	55500.8	241069	54160.5	78204.9	198318	210979	346999	103036	50460.6	31649.3	304034	34499.1	33338.1	55666.6	3994.92	54233.1	223223	292973	80923	193073	34500.2	50052.2	6.08047e+06
C7 H6 O3	138.031	7.39	3.35456e+06	160662	73401.6	76121.1	95866.2	8379.11	26273.3	58896.5	69711.5	8751.69	3.35456e+06	16689.4	315881	91340.1	684710	44520.2	70287.9	68327.8	2.10384e+06	5238.85	20584.3	3041	143913	3974	67675.7	1.49885e+06	119854	93380.7	485236	88520.8	204647
C7 H6 O3	138.031	5.855	2.98884e+06	484935	290672	39338.5	133665	119159	88317	102799	100464	9870.32	2.46019e+06	131893	2.21512e+06	2.98884e+06	489913	80673.8	165711	340921	267122	82046	521348	5857.36	346082	3127.8	332195	747704	51431	343734	2.79282e+06	115021	293069
C7 H6 O3	138.031	4.588	2.55923e+06	100879	81972.8	98212.2	99551.9	75186.4	42147.2	85838.8	86614.1	115639	789877	95665.3	121564	183566	2.21189e+06	90913.5	5558.28	81842.5	2.55923e+06	62920.1	105356	99334.8	119500	9194.31	240332	126184	273734	55716.3	674901	534445	1.55986e+06
C7 H6 O3	138.032	4.706	2.2931e+06	82945.1	88325.7	4217.89	82083.5	68371.8	25697.1	67912	98078.1	2432.1	1.18788e+06	94487.7	116536	149925	2.2931e+06	92492.6	5476.06	69896.4	1.6914e+06	5870.48	106949	94017	111465	9139	220804	203547	273734	56727	674901	524450	1.55986e+06
C7 H6 O3	138.032	6.423	6.67042e+06	279994	105894	74078.9	111318	9599.36	34666.7	1747.45	3813.21	8245.5	6.67042e+06	95648.4	843678	149731	1.70306e+06	107781	18842.1	72083.1	2.03843e+06	48289.2	68416.6	100753	20679.2	78977.7	439288	271722	55972.3	81096.6	459641	53169.4	495521
C7 H6 O3	138.032	10.001	557902	18923.6	9367.9	6599.45	14354.6	8145.42	10300.3	1840.5	11856.4	12870.2	557902	26547.3	31252	27311.3	3192.82	8559.4	11633.1	1351.11	4971.36	14273.9	36541.3	8407.44	13930.9	13022.8	16897.3	307093	16318.5	13235.9	4034.71	29726.4	9188.06
C7 H6 O3	138.032	6.566	3.39293e+06	12701	10239.6	89406.1	104110	12075.9	38085.7	1961.54	2340.05	106941	223381	95630.7	863224	194869	1.37898e+06	74433.6	74189.5	73461.6	3.39293e+06	4519.6	88935.8	69235	9753.22	84093.1	326501	318315	66866.1	106032	315728	61405.9	476252
C6 H6 N2 O2	138.043	1.841	1.94184e+06	17528.8	5887.92	23023.6	3750.88	14779.7	7342.39	18602.4	31145.5	4673.02	17232.1	9499.04	1.94184e+06	6567.74	5159.88	19170.2	10959.9	10886.5	39260	8581.19	15532.3	5854.37	7290.17	5017.48	27056	14450.2	510133	10664.7	7851.81	11241.8	11414.6
C6 H6 N2 O2	138.043	2.394	292468	3461.66	5944.38	1859.52	15206	16933.8	4145.34	1949.3	1813.37	4911.32	7562.49	1979.69	14783.4	2886.93	2789.48	3011.2	1670.31	4965.32	15236.8	1059.3	4530.1	8114.98	2143.96	6886.78	2255.27	1521.64	37082.1	1914.93	2583.39	3378.84	2651.83
C6 H6 N2 O2	138.043	1.438	1.4121e+06	310388	158365	119376	311726	182139	78284.3	124147	95068	139503	226844	123742	64027.9	180743	100353	114687	194264	733552	1.4121e+06	171294	114212	189065	144330	173893	84174.5	41927.9	1.15249e+06	63729.1	177157	202405	107161
C8 H10 O2	138.068	8.267	408196	24352.5	28695.3	28452.2	46909.1	12765.7	19499.2	25524.4	32711.2	23622.8	64059.9	30983.3	31208.5	25116.8	25855.9	34048.8	20020	27077.1	26879.3	18655	408196	30915.1	24044.8	46727.2	24384.3	3504.66	25573.5	4781.99	20703.2	35611.4	17185.2
C8 H10 O2	138.068	10.084	148124	14764	13048.4	15959.5	10328.8	18887.1	11058.3	11418.6	15714.8	28802.5	15289.3	9680.08	12014.9	40798.8	1180.8	2258.15	5442.09	11535	10842.2	9699.13	148124	2199.12	5626.47	21344.8	2956.52	5363.85	6914.24	1148.47	10963	7835.86	8999.86
C8 H10 O2	138.068	8.623	380417	19694	19567.4	16676.5	380417	21649.6	16492.2	295463	24507.3	21085	19031.2	16292.8	19819.4	29489.8	23333.7	36688.3	18861.5	24171.2	26260	12779.5	30012	4577.8	1552.82	28377.1	1176.77	11545.7	16859.2	1837.22	15889.6	22899.9	5704.78
C8 H10 O2	138.068	2.831	1.27501e+06	5669.89	2186.44	29918.2	1.27501e+06	16499.4	25260.3	83044.9	32546.9	9656.48	34535.3	31869.5	30613.9	1984.74	2466.25	7045.83	24389.1	2110.76	33268.3	17091.2	18355.8	41714.1	1915.72	77806.1	40906.9	2170.26	29984.7	31493.1	31870.9	3942.31	18822.7
C8 H10 O2	138.068	9.173	288720	18620.2	3337.64	5944.82	42374	21149.9	12685.5	32546.3	9438.05	288720	13995.4	15620.8	23305.9	196864	18342.5	19375.4	15303.6	15748.9	18521.6	8777.11	102279	18989.7	18345.7	27037.7	10431.8	17118.6	16846.7	11852.2	9579.97	13335.8	11560.5
C9 H14 O	138.104	10.422	1.2562e+06	47685.2	37905.7	38075.1	54366.9	40773.9	19032.5	311991	37412	25773.2	60802.8	31198.5	17944.9	1.2562e+06	29667.1	34678.1	22239.9	12278.7	39585.4	20512.7	695971	933185	165979	1.11249e+06	18871.1	2931.74	60505.5	12384.3	26440.9	30370.6	31179
	138.524	1.412	446251	9417.12	78373.6	97474	116639	3844.61	51472.2	137070	19603.3	61317.8	97048.9	169141	35979.9	45913.9	2833.35	150819	31230.1	19994.6	168640	28788.5	17463.6	53520.8	96601.3	16822.2	153864	14941.7	183465	168956	100681	102347	14127.1
C2 H5 N O4 S	138.994	1.16	1.32733e+06	288391	173524	245234	214158	49833.4	138411	207833	63181.5	333662	875580	1.32733e+06	50885.5	306008	277875	318420	499678	209292	261905	206686	111447	174596	843837	83951.6	522300	319033	219937	608252	868962	916612	147994
C6 H5 N O3	139.027	2.118	2.35573e+07	475203	88302.4	11980	29059.1	302655	126687	15791.2	30261	8.22736e+06	711219	114799	2.35573e+07	5.24115e+06	30561	185620	77669.9	10968.5	140576	9028.27	386456	77814	18229	5.36719e+06	38548.5	108527	111485	17186.5	109250	638443	68086.9
C6 H5 N O3	139.027	1.87	3.61058e+07	2.24134e+06	2.29851e+06	284469	170211	4.94023e+06	1.00917e+06	65479.9	666452	9.40285e+06	3.6484e+06	1.70931e+06	1.01937e+07	3.61058e+07	130041	7.87584e+06	265517	281728	3.26448e+06	113118	5.8706e+06	2.1169e+06	197158	1.25749e+07	200356	652273	1.11743e+06	108639	1.13476e+06	96779.4	1.78774e+06
C6 H5 N O3	139.027	5.305	1.45435e+06	8861.76	94350.1	16439.7	33739.8	130290	120839	6916.14	7028.15	74315.3	25558	19125.1	26912.8	78180.4	8707.93	72655.5	6143.08	7620.36	55866	17326.1	47630.2	19579.5	5851.62	29429.8	6074.55	17347.6	16255.1	6404.82	8114.7	15977.4	27136.1
C3 H10 N O3 P	139.039	8.582	344348	56462.1	101874	130140	10074.1	117570	125492	34529.7	134704	22647.4	26067.1	24545.7	7888.66	111640	76285.5	310743	31632.6	4719.83	221014	87973.7	39404.1	114618	12521.9	257652	33689	30465.5	38099.9	21387.2	34253.6	35662	84390.9
C3 H10 N O3 P	139.039	8.055	197843	23803.7	78965.2	65855.5	15158	65432.6	97054.1	24605.2	34573.5	12647.3	18896.3	15268.9	19735.4	74613.8	28249	67796.9	8379.72	2533.21	50174.1	50198.7	11383.2	54262.6	7205.85	84043.5	56971	26580.4	11904.4	23558.2	16658.7	26046.3	197843
C3 H5 N7	139.061	1.436	2.93658e+06	33810.5	12843.4	10237.2	6428.87	35014.7	15072.6	11168.1	4373.76	1612.63	2.93658e+06	7033.06	12008.9	2007.82	23408.8	2983.81	23644.8	20592	622176	16813.1	9962.19	2863.45	6255.51	8810.12	2067.57	36676.7	507790	9858.95	16009.2	19819	16777.1
C7 H9 N O2	139.063	1.342	681974	17816.8	110094	71770.1	27563.5	146046	31902.8	17308.6	30981.9	213364	28587.2	14498.8	37353.1	152982	9920.11	214899	7607.57	12132.6	25015.4	9815.91	58474.3	21320.6	8160.43	27947.9	4461.55	2030.88	38666.1	6038.5	22611.7	7635.46	17522.7
	139.531	1.404	143302	5320.95	1584.45	7653.74	1762.47	2960.26	6077.58	4281.39	1751.82	1205.66	74725.3	2825.09	8978.31	1239.55	2121.7	2230.82	11580.4	15395.4	129849	22166.5	4500.81	6716.84	15860.2	6586.8	1545.8	1459.46	51151.7	6126.2	2957.26	7741.56	4457.65
	139.954	1.185	6.5108e+07	298455	217890	2.82879e+06	4.26796e+06	81505.3	1.64522e+07	217633	2.75687e+06	6.18395e+06	42625.9	927959	1.23925e+06	93248.8	297983	65340	714954	133787	114162	37338.2	745742	388421	54952.2	154444	31825.4	119362	165119	65485.7	153090	88110.1	148445
C7 H8 O3	140.047	1.527	4.63243e+06	22035.3	222107	312139	61914.9	30533.7	22578.8	45694.9	34086.8	18682.8	92102.7	13822.8	41148.6	264454	236646	12188.9	64242.8	4.63243e+06	1.18707e+06	3.50935e+06	153875	82003.6	51576.2	35186	22142.8	370895	894139	18795.4	1.87292e+06	176288	67316.4
C7 H8 O3	140.047	2.157	1.40222e+06	59446.6	50663.1	607443	117054	65077.4	842486	1.40222e+06	49045.1	3702.56	198257	54263.4	8713.85	47734.7	11508.7	4615.08	65896.8	310828	60090.3	121376	151155	72476	37029.6	94600.7	2661.71	44347.9	96836	3955.98	115566	42484.4	26701.4
C6 H8 N2 O2	140.058	1.468	1.1499e+06	46691.2	23737.1	18920.3	26532.7	148919	15024	20640.8	42033	164355	184723	6983.7	22194.7	6535.68	21079.7	9743.38	16516.6	38057.8	1.1499e+06	36956.5	18412	15055.8	375692	16282.8	9511.69	6105.42	938493	35503.7	9528.26	42086.6	10504.7
C8 H12 O2	140.083	2.469	1.42858e+06	81228.3	18754.4	27102.6	1.42858e+06	92748.4	304491	682634	8001.83	2497.84	6727.77	106664	63789	73897.4	73111.7	92867.7	72752	57395	76423.5	37342.1	39604.5	69758.6	72423.7	80856.4	76526.2	69931.7	92005.9	16615.1	3383.6	41349.1	30984.7
C8 H12 O2	140.084	3.003	1.20268e+06	67139.9	6165.62	19039.1	1.20268e+06	11917.3	156554	514416	2565.82	77295.6	3828.61	73105.4	61285.4	2121.93	73311.8	2358.13	60350.2	20202.9	57330.5	36413.5	32037.3	9643.53	70082.2	77868.1	339865	56290.1	82904.3	41244.8	69373.5	43965.6	33229.3
C8 H12 O2	140.084	9.342	203161	5208.55	6867.96	2047.69	203161	6407.95	6411.18	49503.5	6251.84	5344.33	4986.29	7533.48	5215.48	5556.03	5122.78	5404.83	4304.52	5393.8	6968.92	3500.1	3385.24	937.009	5948.19	6665.08	5203.94	1268.31	6623.9	6000.76	1963.21	3760.93	562.54
C6 H12 N4	140.106	1.316	1.92762e+06	110448	57045.9	15268.3	73266.2	225683	79845.4	28525.2	97779.1	31979.2	47112.9	167402	149133	72359.4	45466.8	248407	157200	79507.3	41226.5	52671.9	1.92762e+06	17948.4	228455	69137.4	62731.4	9338.35	145239	15422.2	36155.8	114259	50745.6
C2 H7 N O6	141.027	1.211	2.69078e+06	130843	96462	119925	155098	16928.2	75633.6	51068.6	27471.5	119470	28357.5	276087	435398	41378.1	396670	242673	450976	73505.7	685366	170842	8829.16	126665	256965	15609.3	225833	7646.86	53360.7	2.69078e+06	129039	20211.5	5550.29
	141.031	1.546	1.39485e+06	37509.8	28793.6	6554.65	6070.53	57788.2	4067.38	5473.62	8833.84	4509.53	117265	8916.83	8143.02	5180.66	7781.06	6321.12	27861	15746.5	1.39485e+06	11584.9	22334.2	5792.98	17319.6	6815.68	5044.2	7406.02	1.13841e+06	23930.3	11558	9457.82	3038.18
C6 H8 N O P	141.034	7.966	177704	1661.93	1852.03	1923.3	4536.77	8125.76	2997.73	1753.22	1841.45	2320.71	2536.44	1583.32	1891.41	2282.92	2342.05	38861.4	1746	5470.25	10224.5	16765.5	17014.4	1874.16	2034.26	2059.88	1740.16	2692.63	10635.8	2302.5	2163.43	9888.79	5050.64
C6 H7 N O3	141.042	1.831	670678	17421.5	17802.2	166817	10393.2	36503	238573	53892.9	12271.8	12856.3	30656.8	8552.72	7390.75	5217.84	3503.73	22257.3	73321.9	11951.7	39019.6	7887.43	60104.6	15437.8	6078.97	8002.05	9120.84	14140	670678	2845.51	14264	11173	39094.5
C7 H11 N O2	141.079	2.208	470338	26784.6	31341.9	26471.3	29611.9	91927	138067	16635.8	1907.57	20483.8	29559.3	14282.9	13588.8	12684.9	13201.7	39771.4	11924.8	11253.8	470338	14269.9	16218.4	25050.4	35470.3	34963	39871.1	17012.2	74316.3	11245.3	14421.1	6342.96	3971.59
C6 H6 O4	142.027	3.253	371873	62450.6	30210.3	54178.9	28328	12924.2	21463.9	21374.3	36014	49819.8	35116.1	32436.3	46617.6	9887.57	13490.6	144080	40771.7	2695.89	55778.9	11729.1	7123.3	58817.9	2084.79	50786.6	53320	7794.31	18449.1	33417.3	17941.1	14238.8	14042.6
C7 H10 O3	142.063	6.3	1.35673e+06	6571.87	37531.6	18525.1	1.35673e+06	51583.2	9786.93	369742	9040.11	3881.86	31308.1	39275.6	2304.62	32947.2	28792.6	20936.2	27128.7	17150.7	133636	15757.6	13242.1	56013	6697.23	34461.1	34400	24663.5	32938.5	32215.1	3225.84	44860.8	23255.7
C7 H10 O3	142.063	8.046	1.15673e+06	2198.22	2447.91	15563.4	28651.5	10429.2	11962.9	28090.3	17910.5	17064.1	24932	16986	16001.2	20226.5	3029.01	45135	13358.5	18553.8	44777.9	10968.4	10034.4	18955.5	2408.17	3289.21	18950.4	17270.1	17804.3	2461.75	22165.6	12789.3	9508.97
C7 H10 O3	142.063	2.268	1.01066e+06	137195	17178.6	16093.1	1.01066e+06	57817.4	46791.3	174329	46074	41780.2	21498.7	88418.5	25055.6	223847	60045.7	149260	7097.52	36910.5	120520	39499.1	13029.1	13904.4	26127.1	71016.5	17942.9	64233.3	179152	24290.9	79531	29804.6	9621.88
C6 H10 N2 O2	142.074	2.84	5.86979e+06	20907.7	2440.32	10039.6	34752.8	5.86979e+06	5736.96	12150.8	11857.5	8468.49	10768.6	8952.17	2125.4	2225.51	8719.79	12740.7	5820.15	8733.13	13460.9	7860.76	5773.88	26279.7	3758.88	40955.5	309983	7601.11	103568	10009.7	10966.9	14449.5	6186.66
C8 H14 O2	142.099	8.324	816588	149390	102861	100680	177609	86450.4	12200.9	483486	93168.2	81837.6	19856.4	103452	89564.4	6222.07	103187	98408.1	76694.1	89235.5	83118.1	45309.9	57627.4	101453	3549.94	102582	84994.9	91395.5	83873.7	115837	3043.85	74712.1	7265.43
C8 H14 O2	142.099	2.617	1.14306e+07	242452	149399	397441	646198	179492	320225	1.14306e+07	170326	140848	194597	135555	145565	5855.01	174740	238041	162865	74830.9	694146	40959.8	152092	130935	1.5467e+06	46718.7	185770	131873	180989	133753	123667	117797	95609.2
C8 H14 O2	142.099	8.02	966300	177887	145414	141453	962915	105272	91805.3	283490	76706	179459	106627	162370	141563	84439.6	176549	143213	115681	162354	148414	42098.7	96118.7	174288	52716.5	6487.4	155257	155022	154346	167498	69521.5	54349.4	81627
C8 H14 O2	142.099	8.538	4.27676e+06	140909	122260	93162	2.76526e+06	119998	57515.5	4.27676e+06	87133.1	67789.8	9032.55	331188	46707.9	10272.8	108226	38994.9	62313.8	102411	95426.2	38266	64455.9	72721.3	44473.2	70367.8	78697.9	58009.8	112029	88986.6	7316.68	64313.8	38926.4
	142.566	1.403	241521	24296.1	3058.94	12454.7	2868.01	16944.1	9889.87	13587.3	1337.03	1961.94	121598	5214.36	241521	2017.08	3550.07	3630.14	10615.7	25052.4	211299	36070.8	9250.45	10695.4	3632.51	10718.5	2515.43	2979.47	229874	11994.5	4884.1	9235.28	10608.5
	142.989	1.112	1.24471e+08	2.86098e+07	1.83358e+07	2.79601e+07	2.59334e+07	3.02004e+06	9.55131e+06	2.13992e+07	4.76073e+06	3.04064e+07	9.12216e+07	1.24471e+08	1.09577e+07	2.85018e+07	8.24639e+06	2.90835e+07	7.43784e+07	2.14296e+07	1.00307e+07	1.86226e+07	6.38125e+06	1.70698e+07	8.16817e+07	4.77492e+06	5.15351e+07	2.23509e+07	1.82917e+07	5.89684e+07	1.07174e+08	7.33563e+07	7.31596e+06
	143.05	7.969	595504	3451.02	3836.52	3829.62	14395.6	16873.3	7049.76	3999.29	3823.79	20464.7	5266.95	3614.88	3927.53	4511.7	4863.3	595504	3770.91	3672.79	22989.5	7168.68	35330.7	3891.71	3999.1	4365.37	3613.48	5591.28	22085.4	4781.18	4462.18	20534.2	7527.21
C2 H5 N7 O	143.056	1.302	337479	3075.84	19665.9	3902.1	25433.6	23291.3	2761.5	26852.3	2418.61	4018.76	44349.9	21180.1	9325.65	13373.4	7385.12	5143.35	40871.7	2863.91	38808.7	15228.3	8316.49	3464.63	7127.04	4357.86	6582.59	3312.08	72376.8	18567	26301.7	75805.7	14582.4
C6 H9 N O3	143.058	2.124	1.21723e+06	106986	246972	100722	71458.9	78392	621285	36661.6	20109.5	90280.9	146519	33235.4	202199	15572.5	23605	36893.5	42598.1	8165.04	1.21723e+06	45560.4	108625	21421.5	17946.9	13347.3	16176.1	17186.2	334626	4905.27	13640.5	7051.56	75322.8
C10 H9 N	143.073	2.657	1.49791e+06	13457.6	15243.2	11751.2	17987.7	15414.1	9935.82	14247.6	14403.7	15264.2	16462	14206.5	13497.3	3019.05	14882.6	11880.9	13555.9	2805.11	34029	9426.32	10197.8	14936	2840.42	13865.8	14713.8	824888	1.49791e+06	16428.3	589469	9303.26	12796.4
C10 H9 N	143.073	2.293	5.21355e+07	12004.8	17796.5	14101.8	23382.1	37844.8	16492.8	18438.8	15002.9	8812.46	23384.5	4434.92	25580.4	4741.29	14441.1	15686.7	9098.53	25371.5	48381.2	10688	10670.3	18411.3	6999.06	17467.3	12434.5	1.00424e+06	5.21355e+07	10178.5	31918.4	13191.9	14210
C10 H9 N	143.073	9.613	2.9909e+06	3459.83	1922.77	3255.3	5674.61	4070.34	2831.95	2797.78	6558.4	2717.65	2494.28	4969.05	4696.84	23268	3899.66	2176.45	5718.44	4714.58	7313.74	4165.98	31655.8	3385.44	3406.07	4234.2	2028.4	16438.6	2.9909e+06	3088.87	2599.63	2865.47	3777.04
C7 H13 N O2	143.094	2.32	7.92094e+06	62718.8	74443.4	22502.8	39085.3	93404.1	26828.3	8281.65	21876.8	33713.8	171048	52479.5	24931.9	32365.2	3866.5	42080	93726.1	29223.3	7.92094e+06	22546.9	55320.6	30205.8	31718.2	57427.6	53051.4	59890.9	552775	20302.6	48101.8	28770.4	25129.8
C7 H13 N O2	143.094	1.502	4.02196e+08	7.49832e+06	986917	349306	176200	7.98009e+06	175537	193699	708817	651924	5.28744e+06	507202	3.77782e+06	283485	113701	305067	3.20482e+07	4.17309e+06	4.02196e+08	873863	1.3006e+06	1.04215e+06	441511	639973	1.04083e+07	1.58788e+06	2.74702e+07	324156	433842	299870	1.05404e+06
	143.539	1.433	449452	2498.82	2225.45	9061.07	2287.15	8049.43	7195.1	9885.05	3487.65	1427.36	88465.5	2411.86	10629.2	1777.15	2712.35	2641.01	23596.8	18226.2	217352	14881.5	6729.91	2534.48	1554.07	7797.95	1830.03	1727.82	449452	8726.29	4563.16	5892.97	5030.81
	143.61	1.278	1.82659e+06	797290	19862	4990.23	25687.3	16796.1	2789.04	27120.1	2442.73	5246.53	1.82659e+06	25266.2	316773	23175.2	33986.9	9444.66	121737	3094.72	336953	15380.2	1.46561e+06	4417.74	41428.3	12679.6	8329.85	3345.11	23811.6	21435.1	1.33503e+06	39775.2	1.45238e+06
	144.01	1.113	1.56939e+06	416228	250729	269151	255032	64716.2	112011	382699	56577.3	477156	941218	1.56939e+06	146032	448407	260096	431407	617326	255240	385834	193938	65962.8	277163	1.27843e+06	72539.1	683852	344892	228565	1.47469e+06	1.14345e+06	564062	87383.5
	144.027	1.134	1.9378e+06	443711	485879	400477	631276	55581.9	379206	236699	179513	133260	20091.1	400158	1.78322e+06	263521	825892	1.31789e+06	780994	431654	1.01007e+06	697596	25682.3	823497	436117	48404.4	835064	82910.5	67021.8	1.9378e+06	99240.1	40743.3	35031.2
C6 H8 O4	144.042	2.735	230192	3654.2	29957	80943.4	35953.2	37100.6	26171.6	26929.4	33480.1	5021.4	1802.73	21995.2	34717.8	30556.7	39392.3	52761.5	230192	37807.8	80079.5	14063.5	13592.8	31832	1670.7	42117.9	22503.2	21635.8	23276.2	1948.68	38015.3	10901	12912.5
C6 H8 O4	144.042	1.555	1.04253e+07	225370	5.63381e+06	1.04253e+07	7.04168e+06	328838	5.52507e+06	4.63896e+06	508454	233136	8.89234e+06	288774	829872	2.23249e+06	624819	4.28563e+06	338908	1.00476e+07	5.52842e+06	5.64595e+06	1.09527e+06	2.9774e+06	437101	2.65524e+06	463282	886369	5.64114e+06	7.52306e+06	3.70071e+06	905261	459888
C6 H8 O4	144.042	1.92	1.25059e+06	88174.3	210710	111376	151593	129443	144232	85085.3	39303.4	84643.3	37085.5	65646.7	172329	779989	278246	397208	131949	401173	112826	138973	92190.7	164001	244534	276599	127169	111349	264321	87942	294682	767768	161038
C10 H8 O	144.057	10.412	291029	30442.7	3199.53	4465.18	48250.8	8377.92	1482.06	5894.58	4565.56	14943	4645.49	11079.9	3252.78	19379.1	1375.11	291029	239498	234187	7082.63	2749.26	54714.7	4561.23	13998.7	2404.4	4194.49	14214.7	7601.96	1628.08	1956.23	1642.33	4048.98
C10 H8 O	144.057	9.142	2.18289e+06	45576.7	1193.34	5164.34	12120.4	4459.36	18964.5	8343.6	4645.29	4580.97	1270.54	9107.25	3298.86	4747.88	1091.16	51972.8	9610.23	2.18289e+06	13192.6	3297.03	4349.57	9472.16	8471.88	4013.98	7868.78	19273.4	4839.62	4992.74	910.432	2146.01	2823.06
C10 H8 O	144.057	7.863	6.55574e+07	3226.3	92613.3	34812	51479.9	254508	8192.67	97639.4	10556	56926.3	54122.9	17581.8	64384.5	82499.1	17850.5	6.55574e+07	135810	230170	68756.6	552901	45858	19240.2	554203	12381.7	37477.7	44823.3	42481.7	6348.12	37494.9	49128.4	229400
C10 H8 O	144.057	6.832	1.56525e+06	210962	12604.7	15266	16726	10247.1	6228.9	21435.7	13469.3	53061.3	3170.1	5608.11	3823.18	9760.76	3116.21	1.56525e+06	12864.6	2410.45	94369.1	6177.01	7741.52	25285.2	2342.72	2527.23	2348.75	100184	15977.2	21614.3	3261.1	4893.05	10584.7
C10 H8 O	144.057	9.952	2.38492e+06	59920.9	24023.8	36338	25942.3	14005.7	45837.5	6304.23	9257.96	3086.65	7158.98	168790	8033.52	22583.7	8898.49	2.38492e+06	70099.6	39182.5	11281.3	3820.59	73290.7	23805.7	5962.82	39035.9	6608.45	29295.9	7562.49	1029.27	3377.42	3253.35	10147.1
C10 H8 O	144.057	3.075	748278	139272	6181.69	6846.2	1489.87	8812.28	2126.91	1217.24	7013.75	1443.46	1448.5	2589.68	16582.9	9218.2	1733.46	748278	8115.5	1174.63	9128.16	3275.26	3510.55	994.945	13886.7	1503.14	20784.3	52514.5	4952.88	11747	2534.7	2466.69	6069.47
C4 H8 N4 O2	144.065	1.632	1.22673e+06	18549.2	17957.3	5021.93	60234.1	21820.7	2881.65	4580.32	8721.26	3469.1	71318.3	49415.5	5442.17	7593.88	6024.78	13939.3	12117.2	128922	359090	6914.54	14043	5602.36	2578.18	5703.36	4220.98	4496.95	1.22673e+06	14317.7	18980.3	2414.73	12227.1
C7 H12 O3	144.078	2.701	375975	59104	1994.99	12149.2	50518.7	32998.8	6592.07	18895.2	25336.2	25705.2	2804.73	8534.89	10184.3	2906.36	13364.4	4580.47	8984.96	9326.37	9198.76	5260.59	8770.65	17327.6	3750.31	47143.8	375975	7582.12	29569.4	15728	8377.26	19217.9	9446.76
C7 H12 O3	144.078	2.46	1.32846e+06	88796.4	59657.9	55292.8	1.32846e+06	57581.9	107647	352934	58444.1	42581.6	28299.7	33846	33168.7	16270.9	16936.4	36730.1	27750.4	40378.7	61133.6	13029.6	27917	137527	42535.8	317417	131199	16633.4	126040	96817.6	38009.9	195313	13284.8
C7 H12 O3	144.079	7.651	318746	9252.31	5810.06	6179.95	8566.41	10118.7	3624.82	1716.03	4450.34	2409.21	4886.22	5848.38	3948.93	3983.88	1904.21	2722.91	3690.57	5257.54	7461.17	3564.67	6210.54	48204.6	2961.3	318746	1493.65	3639.66	7152.99	3881.33	6475.05	29712.6	2763.94
C11 H12	144.094	10.452	803939	44787.9	18673.8	29983.3	101116	21688.8	10893.4	60895.7	51171.1	11080.5	77592.2	13709	11616.1	44230.2	8712	9080.37	30480.1	141382	23563.3	13080.7	141645	20762.3	803939	13475.1	10707.4	32032.7	34054	6586.77	5064.28	17009.3	17833.3
C11 H12	144.094	10.682	1.84798e+06	23338.1	16069	3255.74	52923.2	14741.1	6623.62	27810	11727.8	3814.02	23680.8	2917.61	29213.3	6709.81	2422.55	5404.8	4668.1	50887	4279.24	1232.95	1.84798e+06	5664.07	266940	11694.9	3767.57	13852.9	13157.5	4274.49	1383.67	9160.74	2735.7
	144.505	2.014	397948	9089.34	120124	36254	156650	26438.5	70679.1	43271.8	19896.1	3618.68	223518	219700	111298	37150	264844	5083.34	20061.1	165911	25878.5	74721.1	100380	61002.7	188450	8512.68	3539.46	1807	111441	17414.5	22319.2	73648.4	1695.47
C4 H7 N3 O3	145.049	1.147	4.81492e+07	7.3712e+06	4.55006e+06	7.28593e+06	6.09137e+06	21220.2	7.3122e+06	2.51181e+06	1.06274e+06	6.14224e+06	1.42954e+06	1.97222e+07	3.7718e+07	1.923e+06	3.72719e+07	2.20145e+07	3.7911e+07	3.45401e+06	2.61904e+07	2.12691e+07	290160	6.1187e+06	1.1847e+07	160667	1.66613e+07	303057	186717	3.57787e+07	5.23162e+06	943555	56360.9
C9 H7 N O	145.053	8.489	511616	1982.67	2472.46	2330.48	3654.42	21633.6	6997.89	4690.33	2453.13	4192.86	4734.11	2165.1	8599.8	2727.52	2518.26	3570.41	2391.59	3147.86	16773.5	8944.04	20816.2	2206.66	1783.95	3062.84	1685.69	1970.18	12101.5	2168.01	2402.55	8914.67	8050.59
C9 H7 N O	145.053	9.609	181550	62698.7	117189	21215.6	33973.3	69260.4	102928	45167.9	19828.2	3620.54	3744.21	4475.34	2473.32	30998.4	17810.1	4252.05	6676.08	7474.34	9743.62	5437.2	42172.9	7641.71	3500.99	8458.86	2032.77	17707.5	181550	1575.91	9114.49	3817.48	11838.5
C9 H7 N O	145.053	3.177	1.25909e+06	15913.1	26680.5	34728.9	3056.97	10848.2	42423.9	2177.1	1.25909e+06	8053.83	15525.5	1909.67	11134.3	2885.08	2169.76	3702.3	2199.84	2058.24	13655.3	4851.64	4683.52	12793	1832.09	10411.5	2176.99	40363.8	91264.9	2955.85	13015.9	4502.98	9170.2
	145.06	7.959	5.80457e+07	2392.49	2369.04	2620.32	8867.86	10394.1	3834.57	6156.51	2355.5	7948.73	3244.5	2398.35	6071.92	2833.86	2995.84	5.80457e+07	4738.78	27199	15083.8	60926.4	21764.1	2397.34	59066.8	2735.26	2225.94	11833.9	13604.8	3204.29	2748.75	12649.3	21285.1
C6 H11 N O3	145.073	1.519	7.4502e+08	278605	309224	380848	702172	606582	105426	186756	166173	189751	7.4502e+08	923790	3.09472e+06	2.32002e+06	6.41751e+06	299955	1.26282e+06	296540	1.61992e+07	251496	2.15924e+08	5.32987e+06	405050	2.31453e+06	939908	1.85622e+06	6.98266e+07	1.91694e+08	629539	690864	2.48639e+06
C6 H11 N O3	145.074	1.961	1.64301e+07	135643	8427.62	38860.1	15690.6	3.80863e+06	186381	45018.3	59846.3	91550.2	1.64301e+07	141090	84375.9	110600	375695	5249.43	68971.5	79474.4	598000	31238.4	443541	59272.1	80648.8	196594	98091.6	91257.8	1.61538e+07	940662	745216	49523.8	32280.6
C5 H11 N3 O2	145.085	1.356	1.34392e+07	155025	356225	208518	66317.9	281996	2.43049e+06	312047	168141	74393.4	1.34392e+07	102994	1.10971e+06	53298.1	16577	178276	214344	79643.5	139640	80061.2	316120	160835	64573.9	188096	89535.2	23941.1	151654	737294	137075	77839.2	144493
C7 H15 N O2	145.11	1.33	2.41046e+06	122727	226300	384951	126905	423336	273330	898386	102322	42834.9	59556.7	22504.3	1.43606e+06	23586.2	9059.33	281741	25290.2	27076.6	563328	48878.6	41929	21176.4	22428.3	496803	37322.9	20060.2	106769	136530	9581.85	13917.6	32930.7
	145.532	1.388	476620	4201.69	11461.9	13907.7	9970.38	21548.9	6319.49	3859.25	2853.56	6355.77	35802	92587.4	9481.95	14581.1	10065.2	6044.94	103426	59716.1	159472	266719	5811.74	3439.39	12510.3	13631.4	7063.71	110964	86253.2	11086.5	476620	196618	9225.14
C2 H2 N4 O2 S	145.989	1.118	556591	276862	280371	242269	232126	88142.1	78562.4	219653	91549.2	286590	448842	556591	53243.7	358295	118075	235053	306611	264692	140254	48193.6	83192.7	231711	498256	100425	313796	333928	271726	328505	278343	276253	93319.5
C5 H6 O5	146.021	1.968	6.24632e+06	63355.4	1.88027e+06	824224	1.11491e+06	59565.2	2.24685e+06	283402	117329	18453.1	1.69401e+06	2.70973e+06	4.18347e+06	348384	3.27909e+06	366403	830936	1.93163e+06	1.94002e+06	6.03402e+06	1.20132e+06	730875	2.06352e+06	443638	1.66084e+06	57040.3	1.37811e+06	91558.5	202322	1.53219e+06	373446
C9 H6 O2	146.036	8.092	1.57871e+06	28553.9	5617.45	6720.24	29756.4	10595.8	22487.8	39784.6	2260.48	224943	28528.3	34920.5	65429.2	19826.1	49680.5	1.34901e+06	140053	44787.8	1.57871e+06	24506.2	8654.75	30027.6	31189.4	3121.96	2176.36	52207.3	16404.7	52365.1	46489.9	131945	26139.1
C9 H6 O2	146.036	10.584	731824	50658	147430	115738	69523.8	14042.3	88601.6	268707	70650.1	96845.3	78924.9	85801.5	113765	731824	24777.7	205762	19713.7	76010.6	28663.2	62633.3	96455.7	96643.8	61558.8	128665	16017.3	49239.6	45943	22984.4	15120	22384.6	55095.5
C9 H8 O3	146.036	9.589	1.74499e+07	3.22023e+06	7.10075e+06	6.40699e+06	4.97881e+06	5.76548e+06	5.60873e+06	1.72495e+07	4.55442e+06	4.0803e+06	2.84208e+06	1.92581e+06	2.59514e+06	3.45359e+06	1.84613e+06	1.74499e+07	1.6273e+06	9.3812e+06	2.32503e+06	3.95062e+06	6.37219e+06	4.24247e+06	2.1596e+06	7.19034e+06	503275	2.52737e+06	1.48098e+06	718466	3.56664e+06	588974	2.73155e+06
C9 H6 O2	146.037	3.592	1.93868e+06	5647.54	2536.68	40105.3	19836	14025.6	4885.95	19709.4	34518.8	25948.4	19919.8	1.28324e+06	26380.7	79590.2	19561.9	26441.1	105051	50817.1	25847.6	14502.8	1.93868e+06	28240.7	22348.1	36515.3	2282.65	22305.7	20008.9	15820.5	9233.29	12973.5	11311.3
C9 H6 O2	146.037	9.729	4.75034e+06	153693	4.75034e+06	583456	368800	415951	443762	1.26674e+06	327572	375009	176849	141736	147031	438544	677360	1.01614e+06	1.0262e+06	507324	168382	220571	212327	258485	74566.5	1.22502e+06	23304.1	238286	165787	39626.7	473838	35984.5	170494
C9 H6 O2	146.037	1.968	2.28812e+06	232391	641121	991467	455956	396762	1.6337e+06	420741	268758	719839	812812	485043	187805	250295	174724	670853	420029	960145	240107	276645	1.2501e+06	739584	412347	1.1839e+06	99641.1	135046	413488	117039	514694	187504	270794
C9 H6 O2	146.037	6.914	3.21993e+06	2455.67	18040.6	23946.6	16905.8	16653.9	11810.5	15098.4	2550.48	24114.5	16302	21686.9	30316.7	17283.9	150326	29146.1	45805.8	29644.3	3.21993e+06	8568.17	11807.3	21213.8	16671.6	26076.7	18222.4	449867	16098	14085.1	14404.8	8267.14	18108.1
C9 H6 O2	146.037	9.017	4.9444e+06	14816.2	38316.6	26974.9	11300.2	16790.7	23462.9	45937.2	15812.7	246451	5390.7	26027.7	61940.3	16559.8	15528.7	44669.1	4.9444e+06	30576.6	31012.9	13088.6	22915.9	20269.6	7645.08	20770.3	3983.85	33946.1	18902.1	9473.17	24241.8	6031.58	22981.8
C9 H6 O2	146.037	9.241	372463	22173.6	39014.4	16922.3	15566.9	31793.7	32104.4	241400	26380.3	54306.1	34858.4	372463	41233.4	23535.6	18190.2	43936.8	152582	31284.7	34812.7	19444.7	19443.8	11915.2	14218.1	38388.2	8336.68	24617.4	21452.1	22288.7	35582.2	9029.13	18192.6
C9 H8 O3	146.037	2.474	1.88103e+06	110503	66797.2	134455	39769.5	84816.5	161008	106731	23448.5	94213.8	141577	129799	1.88103e+06	39263.1	74265.5	138362	131033	161971	83766.7	67003.1	105520	245403	72648.9	209317	77762.5	93526	70522.4	52850.5	114770	59124	53504.2
	146.043	1.127	209629	45946.8	49105.8	35244.5	98725	7876	41068.7	29495.8	12077.5	63214.3	10537.2	38912.5	133338	14954.8	96607.7	110749	48584.6	35649.8	209629	59586.9	3394.77	50755.1	35551.1	1893.48	31323.1	3103.22	4710.57	101774	13736.1	8202.18	2859.04
C6 H11 O2 P	146.049	1.166	5.1255e+06	778530	484452	668278	1.18694e+06	13397.4	734762	250766	92201	637912	113252	2.12681e+06	3.96136e+06	179075	3.31418e+06	2.02398e+06	3.95808e+06	351340	4.62321e+06	2.27394e+06	24485.5	647263	1.25951e+06	9797.48	2.05085e+06	23980.8	36835.6	4.63604e+06	839879	104153	7760.62
C6 H10 O4	146.058	1.557	8.96647e+06	188413	269316	864190	164281	467950	130169	106006	354644	190789	853018	168678	504595	547110	8.96647e+06	571148	501574	81766.8	1.79334e+06	225021	668681	6.06232e+06	360682	6.71882e+06	1.10057e+06	104257	1.14276e+06	479935	200953	718120	515326
C6 H10 O4	146.058	2.334	324436	22768	23148.9	26237.5	57951.2	107546	15848	8437.3	291208	33971.3	11402.2	24017.1	22524.7	28535.8	324436	44556.9	23188.5	17289.6	145462	14404.6	15898.6	72212	15044.2	64273.2	26636.7	16429	113032	19650	25413.5	22451.8	12429.5
C5 H10 N2 O3	146.069	1.454	3.91748e+06	41122.7	15991.6	128961	305724	169418	10121.6	348639	4906.19	6276.38	124447	3392.84	14952.4	6089.71	3815.55	34314	10864.4	25639.4	774682	7090.74	12404.1	14365.1	10830.5	20010.1	2346.02	2709.22	632259	13290.5	30189.4	29120.7	7077
C10 H10 O	146.073	9.571	93874.1	6322.56	1975.82	6854.09	21306.6	5848.72	3771.49	34459.2	3184.53	93874.1	5182.35	36866.8	45562.7	18195.6	3446.79	1613.25	5564.57	82437.3	7515.56	3078.42	25417.7	1400.25	48686.8	6843.62	519.258	5329.54	5013.33	2933.21	2312.3	6687.29	6923.21
C10 H10 O	146.073	10.323	206922	5663.96	4274.91	4604.53	40662.1	6286.15	2740.21	14169.4	9113.77	3215.52	17807.8	201473	4557.81	6414.96	2367.65	41677.6	7098.04	119192	7112.79	2845.42	23552.9	5068.45	206922	3203.79	1822.48	2892.77	9734.57	3450.25	2923.35	6255.9	10027.2
C10 H10 O	146.073	9.947	1.11512e+06	10585	6074.17	1856.42	364172	10318.3	2505.57	3288.74	7129.45	8122.19	7503.31	1.11512e+06	5508.11	18404.8	1694.49	9478.47	7354.8	19058	7749.29	5152.83	65294.6	11358.7	37644.4	9923.06	5407.63	4995.72	6737.41	5816.7	3019.75	9782.18	7548.97
C6 H14 N2 O2	146.105	1.216	1.21941e+06	28033.2	19791.2	13300.8	39015.7	13294.6	7513.56	95884.6	3363.39	13387.2	22953.1	26803.2	109133	11302	146921	12093.1	121303	28749	56287.9	31198.4	33789.6	11588.5	24836.6	12634.4	13054.8	19363.7	186407	24541.4	30001.5	23638.8	2433.11
C6 H14 N2 O2	146.105	1.893	1.41992e+06	14380.9	3029.9	2999.39	3117.03	1.41992e+06	2635.45	8589.77	1773.24	9721.62	14100.8	3882.1	7104.29	4920.93	3304.35	3573.34	5056.28	2432.24	36799.3	2718.93	2448.45	3488.65	21406.4	3867.61	7985.78	8830.94	478160	8784.79	8326.57	10537.2	10699.1
C11 H14	146.109	9.923	118493	13005.6	10608.2	7159.44	44632.9	3809.24	4761.89	20612.3	9627.34	1561.22	20065.8	3648.29	2791.51	7095.83	14337.3	65222.2	5114	1111.59	5114.1	5142.88	118493	71719.7	36731.8	105469	3696.27	1105.13	17383.4	4082.76	2056.69	18898.8	6641.47
C11 H14	146.109	10.398	1.07518e+06	60525.2	63719.5	27740.3	146151	43206.7	17834.7	106871	20580.3	11131	217844	11104.2	12142	18267.9	18338.9	33976.8	26200.8	149819	41750.5	21535.8	199069	23077.4	1.07518e+06	36352.8	8106.54	40268.7	62589.4	7502.37	11162	68102.5	17895.9
C11 H14	146.109	10.667	336248	1633.77	19347	20624.3	72471.2	21416.3	1471.9	12645.3	18162.9	7858.9	22686.7	5917.42	30752.5	8772.89	2034.88	1620.28	5013.3	45640.5	13342.7	8567.56	336248	7184.23	330707	8151.27	6957.53	20603	36646.6	3363.98	9389.68	15171.6	15257.2
	146.517	6.196	178905	23560.6	19990.4	10816.8	1473.91	6612.88	4145.48	2330.87	62511.6	2747.03	82934.5	17270.2	16055.7	23603.6	61990.4	34802.9	9765.51	1118.24	40079	5494.91	7169.24	24448.2	2343.44	24555	18909.2	25306.7	9153.86	62195.1	178905	52191.5	17796.7
	147.011	1.098	2.73673e+07	44651	95719.6	72960.7	133209	85142.9	45091.5	76622.1	48203.1	54070.3	55404.3	70658.2	70114.1	231669	387313	56274.9	185366	167871	221333	2.73673e+07	23264.1	67732.1	53987.8	76792.1	47444.5	35003.7	302400	64695.8	79089.7	92477.6	25218.6
C4 H9 N3 O S	147.046	1.154	7.07731e+06	1.06546e+06	621285	945177	1.66056e+06	13308.3	821887	325335	132620	917318	168082	3.02824e+06	5.72187e+06	296593	4.90995e+06	2.94358e+06	5.79403e+06	515812	3.98597e+06	3.07801e+06	34755.8	754840	1.19615e+06	16718.1	2.37598e+06	33857.4	36590.6	5.29784e+06	1.16353e+06	136708	4831
C5 H9 N O4	147.053	1.468	3.3612e+07	620911	1.69374e+06	9.99505e+06	7.10639e+06	746011	366922	6.92994e+06	371624	457425	468903	444002	1.39675e+06	1.46771e+06	199341	2.72688e+06	265799	298521	3.17355e+06	91023.8	332081	2.92756e+06	375234	4.74258e+06	311594	178367	2.78955e+06	518801	550163	313448	251483
	147.077	1.536	4.81844e+06	14310.5	20469.9	4659.81	4315.64	27637.2	2891.57	3891.29	2223.48	2476.84	4.81844e+06	5654.9	5789.01	3683.02	5531.69	4493.79	14837.2	11194.4	991626	8235.88	1.17012e+06	4118.33	2476.72	4957.54	8290.36	6454.1	592899	1.05609e+06	7092.29	2617.83	8054.18
C6 H13 N O3	147.089	1.242	7.4397e+06	89060.6	18014.6	16010	20141.9	10461.9	27240.7	8344.5	23599.4	22304.2	7.4397e+06	20284.4	28747.1	9357.27	64272.6	8552.52	95456.5	36015.8	44294.5	7432.41	2231.38	17518.4	11791	9942.37	7147.84	2622.97	99312.3	19304.1	22448.8	61837.1	1333.48
C7 H17 N O2	147.126	1.276	565846	42206.8	39385.5	10728.8	50936.8	565846	7207.11	234602	4843.84	14313.2	72172.6	47136.8	120276	14591.4	125823	16809.4	241399	9029.59	94632.2	27907.9	49643	20602.3	24756.1	25143.2	17459.5	6633.22	47217.4	43877.7	42717.1	20586.1	19236.2
C2 H N2 O4 P	147.967	1.175	724375	11239.4	9846.17	21412.2	59166.5	11537.6	13869.3	8167.94	3744.04	10708.2	17697	22569.3	538378	9516.74	473005	141584	133521	9462.28	239482	15072.7	5701.45	27447.4	17244.5	10638.7	60436.9	5211.8	36368.6	229930	25262.4	13775.4	4801.69
	147.968	1.161	5.20245e+06	969516	585372	785605	1.04045e+06	122232	202093	745461	108628	971449	2.23891e+06	3.87414e+06	320673	939226	389697	1.19391e+06	2.12588e+06	619803	1.39693e+06	623385	218163	525240	3.84927e+06	230692	1.45729e+06	549501	692349	3.04276e+06	5.20245e+06	3.12275e+06	96422.6
C8 H4 O3	148.016	7.607	2.43728e+07	662917	797045	743896	884888	34148.5	568044	737550	846180	2.43728e+07	545293	11787	14189.2	760119	679387	1.2856e+07	134891	16585.4	638371	652574	482982	373654	641029	669528	15690.5	743412	26599.9	21642.1	706519	36916.4	595209
C8 H4 O3	148.016	7.858	3.60607e+06	359306	459179	434892	415827	21702.7	299462	459875	553802	3.60607e+06	357194	13205.9	374219	23593.8	358517	1.64506e+06	483376	515658	416609	351087	240632	416107	319316	16461.1	355326	309237	308261	329367	20546.3	162754	319802
C4 H8 N2 O4	148.048	1.435	452476	2515.63	9944.8	9122.03	2302.54	8103.58	7243.51	9951.55	3511.11	7345.51	89060.7	2428.09	10700.7	1789.1	2730.6	2658.78	11293	18348.8	218815	14981.6	6775.19	2551.53	1564.52	7850.41	1842.35	1781.59	452476	8784.99	4593.86	5932.62	5064.65
C9 H8 O2	148.052	9.553	5.88009e+06	68262.7	200407	234708	381485	254294	301203	274098	158921	256412	108156	404356	2.60688e+06	96435.5	88327.9	334235	857462	582792	295159	72798.7	193761	134862	54775.3	152574	32132.9	108778	9134.29	47396.1	91085.6	51388.5	99663.7
C9 H8 O2	148.052	7.88	996893	95751.1	112812	98468.5	5970.6	101393	61297.4	2274.07	107424	29256.6	3876.07	105591	10553.5	105347	100612	87568.7	107157	2586.1	13247	58366.1	71589.8	93175.1	75814.5	107467	2290.14	996893	77555.9	72552.4	2828.02	260938	60518.2
C9 H8 O2	148.052	8.615	1.40526e+06	70108.1	95906.2	83659.6	13779.7	102247	4399.66	22305.2	12915	86910.9	88062.1	108954	90453.5	5915.86	77483.1	122736	94598.3	18803	80109.8	69464.2	46796.6	12040.5	2476.17	95703.8	52117.8	1.40526e+06	67488.2	48377.2	58371.8	16874.7	53576.6
C9 H8 O2	148.052	10.018	2.03413e+07	5854.22	72066.8	74701.5	53425.5	39014.4	10824.7	34117.3	48223	58057.4	59755.8	36700.5	405176	66119.3	34854	52318.2	2.03413e+07	79102.8	44018.9	24268	609824	5011.39	4085.57	63996.1	23768.4	49711.4	43553.2	21858	9565.56	22710.6	13038.7
C9 H8 O2	148.052	8.937	1.18607e+06	42688	58482.9	67761.2	62753.8	63456.6	42909.3	51979.3	17859.4	95470.4	66601	84897.4	55862.2	55998.6	51196.6	70182.2	1.18607e+06	100048	44838.6	3522.51	2739.03	54999.4	38994.7	3880.71	31407.1	54465.7	40459.7	2253.16	38170.2	27802.6	39069.1
C9 H8 O2	148.052	10.274	3.04101e+06	48627.3	105706	56859.7	87965.1	13542.7	22712.2	7465.22	43477.1	81688.7	278746	60063.8	2.30804e+06	198368	5644.37	78036.7	3.04101e+06	157547	39801.6	31543.1	73514.4	69774.9	6991.22	60551.9	9591.49	41218.3	48272.7	30828.2	33258.6	27718.5	29113.2
C8 H8 N2 O	148.063	1.749	2.2838e+06	15591.6	8220.44	2628.58	2122.28	2.2838e+06	2005.04	1958.33	1568.31	2499.18	22270.1	2395.58	3858	4317.16	3855	11596.7	2266.88	3826.07	109540	7199.95	5130.94	3269.18	2571.85	3620.15	2909.21	2317.16	372628	2707.85	4883.88	4974.98	6453.05
C10 H12 O	148.089	10.328	154765	13829.6	9541.89	9103.41	111543	11087.4	3082.97	50040.7	9385.58	10486.1	20035.3	17468.2	9689.43	7217.38	7723.28	11795.5	5848.3	51351.5	8191.33	5204.49	66291	13108.2	15506.9	23052.3	2050.45	4392.36	14082.3	12147.4	10543.1	5776.65	36416
C10 H12 O	148.089	10.69	152560	10023.2	8275.82	6932.79	6101.38	6065.61	5411.2	26087.5	5971.92	6274.16	13698.8	4997.69	26134.2	90861.7	4751.05	6925.69	1837.91	2361.72	4883.2	4120.18	152560	10970.3	40406.7	11980.7	4184.5	7454.63	11770.7	2082.53	4179.96	7596.94	9055.06
C10 H12 O	148.089	9.058	291486	12813.6	11332.9	8152.89	66556.2	5468.14	9738.92	72502.8	1299.44	2547.17	10770.1	291486	9800.56	8805.89	1658.53	22326.3	35865.7	12174.4	11194.8	7144.75	9293.43	14779.6	22533.9	23090.5	2326.19	1473.6	9866.12	3391.58	14998.1	9264.54	19029.8
C10 H12 O	148.089	9.697	234615	17483.1	2464.04	12620.9	151404	234615	10640.6	75675.7	1522.75	32524.9	10938.4	27727.6	16871.2	41960.4	4737.07	4475.57	4674.71	5869.01	13256.8	8311.45	50285.5	67410.1	30319.8	106063	6728.68	15277.3	13547.4	220598	8629.11	9808.83	48191.6
C10 H12 O	148.089	7.246	1.4662e+06	2472.52	26460.5	19424	1.4662e+06	25721.8	11704.5	39423.3	29382.7	17442	2605.95	42643	20257.7	21451	3422.79	22145.9	14792.2	13297.1	17690.8	13252	12840.5	25779.6	2188.75	32390	4824.56	15064.5	21553	7354.67	25778.6	16546	11652.5
C10 H12 O	148.089	7.937	715881	126595	34288.7	15799.5	587028	34803.7	17562.2	45657.8	22926.9	33985.9	2661.48	24775.4	19168.7	18026.6	48494.6	284657	2042.59	17090.1	38481.1	28437.3	18835.7	204452	2665.28	715881	28856.2	14255.8	11774.3	20229.6	2378.91	162422	17751.7
C7 H16 O3	148.11	3.511	2.22103e+06	1.42209e+06	584958	292537	418529	911661	236345	414284	459974	159687	338202	141052	346290	371625	1.37442e+06	205675	146293	1.40067e+06	550170	2.22103e+06	102098	923834	695207	1.5864e+06	585496	431967	965615	989926	807238	1.15428e+06	623211
C11 H16	148.125	10.261	1.48256e+06	252102	29758.9	93225	38278.3	12960.2	1208.35	675819	6421.81	4438.94	232488	9433.49	15005.4	8432.57	7028.48	6844.86	8580.45	250035	29951.7	13087.8	33727.7	8999.77	1.17869e+06	74924	9084.86	8996.1	248461	4926.96	15764.1	1.48256e+06	6485.43
C11 H16	148.125	10.631	2.04693e+06	45756.1	25285.9	14930.1	36067.8	39015.6	8861.4	54347.1	50475.1	11449.7	2.04693e+06	11973.7	8078.04	9707.54	18443.9	1650.64	10595	60946.6	12309.8	6047.92	148822	12720.5	500711	37237.6	11999.3	32049.3	45509	11175	4910.91	65714.3	14470.7
	148.537	1.461	480598	3031	9920.86	2201.99	1996.02	13394.6	6279.24	8626.78	3043.71	1245.67	77204.7	1174.59	9276.21	1785	2367.09	2177.95	6740.08	15906.2	480598	3533.7	7695.26	2211.86	1356.25	2749.45	1377.05	1680.75	392241	8245.18	3982.32	5142.86	1046.81
C H2 N3 P3	148.945	1.153	6.30447e+06	68237	231095	328864	837443	66275.1	94266.2	78980.1	71000.7	119213	40086.5	51824	122169	468161	280231	88260.4	90045.4	414019	121364	52154.5	125485	725695	228069	212889	45008.8	45437.8	158053	46809.1	167974	180988	54854.2
C8 H7 N O2	149.048	3.58	622463	5004.92	2713.9	2158.91	3442.56	14905.5	5192.47	2394.21	2306.91	2917.6	2877.64	2856.56	2008.77	2666.12	2868.68	3354.35	2082.78	2423.63	11317.3	6399.02	9759.97	1907.97	2428.28	2306.21	2425.85	3001.9	622463	2418.96	2726.54	3943.76	3898.95
C5 H11 N O2 S	149.05	1.378	323709	1400.23	1401.57	3129.47	6710.95	10419.1	976.061	1745.67	2628.34	1007.64	16956.1	54745.8	2267.8	4268.29	59630.3	1695.56	175177	21346.7	323709	252540	2409.47	1120.78	2233.67	5981.84	2639.12	1460.37	41704.2	5027.31	119853	4582.95	6523.28
C5 H11 N O2 S	149.051	1.153	208255	7653.07	8205.18	17821.5	13830.9	9975.43	6089.26	6159.76	3083.62	10492.9	13346	17020.4	208255	7176.94	96875	19069.8	26683.6	6349.43	36477.2	16370.4	4299.69	6853.88	13004.8	2451.35	12594.7	3930.42	27427	15584.2	42651.5	10388.6	3621.14
C5 H11 N O2 S	149.051	1.632	5.11129e+06	19227.8	18614.3	5205.67	4595.08	214867	2987.08	4747.9	2712.95	2760.66	96889.9	39335.3	5641.28	3739.4	5653.2	4560.62	175177	10200.5	5.11129e+06	22834.4	14556.8	5024.92	2672.51	5912.03	4375.41	4661.48	387334	14841.5	8527.63	2179.39	2352.54
C5 H11 N O4	149.069	1.485	1.64312e+06	34598.8	105361	42909.3	59353.7	45794.9	41416.7	49708.8	26184.6	91375.5	263957	104132	144203	662835	12152.2	340433	36685.4	54382	1.64312e+06	78299.9	217165	202295	30156.3	624406	5942.01	8724.21	1.34104e+06	28189.6	308628	24394.5	39102.5
C6 H15 N O3	149.105	1.314	2.5523e+06	164063	106027	76434.3	190824	42992	37022.5	89509.2	66525	78625.7	74713.9	176585	68741	80346.4	43486.1	159623	70944.2	426771	122601	57863.5	232904	192382	163023	132892	20282.4	36025.6	108797	63078.3	74889.6	216374	76389.5
	150.028	1.147	5.57033e+07	1.05832e+07	9.50477e+06	1.32039e+07	4.09238e+06	64180.8	9.24158e+06	4.38999e+06	2.9213e+06	7.74546e+06	1.65724e+06	1.40031e+07	4.75852e+07	3.82714e+06	5.29765e+07	2.57028e+07	4.38861e+07	5.66658e+06	4.6528e+07	2.1414e+07	496293	8.01002e+06	1.37073e+07	284441	2.21253e+07	590517	437984	5.57033e+07	1.20067e+07	1.17396e+06	147192
C8 H6 O3	150.031	8.192	444882	63337.8	67315.1	129817	37095.3	60333.8	95361.8	15876.9	41001.1	126512	3144.94	11269.5	136460	282371	51021.6	26326.2	34317.6	134480	13476.9	33213.5	70990.4	49135.3	135693	58969.4	444882	51315.8	61181.5	269805	70138.8	352426	30976
C8 H6 O3	150.031	10.344	458135	13135.3	6276.88	12810.1	14328.9	46184	8582.1	7144.96	1289.39	12989.6	31372.3	62709.3	458135	198412	11359.2	11940.1	9405.72	7704.84	11379.2	12693.3	47427.6	9465.82	6694.3	15152.9	2021.57	8342.51	10718.7	5305.26	1695.69	9800.15	3692.44
C8 H6 O3	150.031	9.923	990256	13594.9	25671.1	9188.18	9693.9	5292.91	2379.69	12871.4	2422.32	326130	488656	80554.5	444715	990256	17482	11782.1	17523	2214.88	7686.77	24209.9	183497	20006.1	12992.5	73867.2	6856.97	16487.8	16395.8	14733.2	2857.76	59499.4	2250.04
C8 H6 O3	150.031	7.743	838812	100592	73601.3	141422	72136.9	90307.1	32283.2	17741.3	63844.5	102070	70128.2	46270.3	210066	169178	62403	87372.1	35455.6	98816.3	51955.5	40261.1	74910.2	65026.7	666226	82816.3	33810.3	587214	124529	838812	46247.1	663135	37539.4
C8 H6 O3	150.031	2.448	497525	22798.8	32434.9	53487.8	63792	60524.8	25580.9	30824.3	46530.1	31852.9	32242	17571.3	10102.6	48172.3	15114.5	58790.3	9227.68	24453.9	143073	9349.61	39005.3	48501.5	9562.82	43944	33105.9	62182.2	72839.6	3761.46	5121.33	25217.1	497525
C8 H6 O3	150.031	8.657	556139	37030.2	42692	81430.7	44182.8	70858.4	23973.3	21052.2	2673.16	27222	41584.1	33565.6	153235	54982.9	37041.2	7403.4	31286.3	60282.1	33792.1	33434.1	23289.3	39149.1	556139	13525	17529.6	50610.8	40470.1	43552.4	35645.4	23886.9	33193.8
C8 H6 O3	150.032	5.47	604876	27842.1	23047.9	49547.7	13570.5	42106.3	25832.9	18724.8	31537	346199	69315.1	51673.1	214627	168815	3473.5	604876	26382.7	11873.9	23435.6	67468.9	551430	194656	114065	453023	63030.8	35478.3	84834.7	166576	508584	31665.2	164356
C8 H6 O3	150.032	6.993	1.48518e+06	319458	826600	876981	422443	388443	243819	101170	473841	165929	187610	116890	364251	1.48518e+06	233743	322685	194763	717573	105709	216592	317333	240260	173156	546892	186269	359235	315557	189962	255735	249825	254995
C8 H6 O3	150.032	9.23	1.0433e+06	2524.69	42083.4	62637.2	50290.4	63223.2	6709.02	19755.6	27386.2	73982.4	66276.2	19062.8	1.0433e+06	329893	23142.7	42770	32596.6	6112.72	23659.1	29101.2	77782.1	21193.7	23205.5	15017.4	10235.8	65761.9	10986.8	20462.9	134128	13154.4	4463.96
C8 H6 O3	150.032	4.388	916474	32023	56077.4	64914.8	25032.4	18504.1	15869.3	51647.1	36986.2	388324	80479.6	61122.7	396632	114175	18033.6	808893	43306.3	72928.3	21106.5	35327.9	916474	249644	51598.5	507775	29552.4	57026.7	25831.6	218139	823166	30528	53134.2
C8 H6 O3	150.032	7.408	2.48355e+06	38363.2	60325.8	71449.8	7053.98	56411.8	18444.9	20681.3	47851.9	48782.4	1.62464e+06	163730	2.48355e+06	929325	34422.6	47933.2	74358.3	28148.4	39402.7	25004.4	505994	33061.6	23473.1	75101.5	8855.87	33121.4	183324	28531	40039.7	37869.1	23131.2
C8 H6 O3	150.032	9.577	612019	19831.2	2394.24	41746.9	7066.06	7087.3	11607.5	12994.6	1384.01	326130	612019	32283.9	140608	36060.7	16538.1	23837.9	8132.12	40574.5	16228.5	3620.56	75694.3	1696.77	17754.1	22177.6	4670.18	16501.8	7920.05	37357.6	11128.8	19483.5	17081.1
C8 H6 O3	150.032	3.467	606820	211814	85553.5	47592.2	77378.3	124691	29773.7	10610.7	51505.4	36044.5	41353.4	58948.6	606820	118751	46458.7	118662	64246.2	152181	95320	94564.8	282402	51304.4	214904	96774.3	46016.8	26944.4	32612.5	16594.2	98263.5	24601.4	82115.8
C8 H6 O3	150.032	1.395	165034	3177.93	34682.8	19679.3	17619.5	13234.1	7724.43	59902.9	5009.61	13112.4	94973.8	26125.9	11411.2	12143.6	2696.62	25054	4766.12	19567.1	165034	28173	5720.4	20042.7	32517.2	12096.4	9769.13	10892.6	65012.4	16393	14976	93994.2	8363.75
C9 H10 O2	150.068	9.534	1.89424e+06	17453.7	53823.2	36459	11016.8	9153.35	6575.83	4839.62	1810.86	235433	20056.3	22934	34584.3	509292	16237.5	107656	19526.2	505645	11762	38670.7	1.89424e+06	121671	8007.02	214539	8810.83	2412.71	20529.2	13434.7	1377.81	14902.5	6074.24
C9 H10 O2	150.068	10.37	7.68889e+07	55559.7	58856.7	144205	48148.2	23509.5	17431.3	4437.45	7824.23	41243.4	599570	688281	337162	131975	26484.9	25294.8	7.68889e+07	256338	65288.8	21815	856898	35358.6	59456.3	24782.9	559772	27523	114503	27900.3	35688.5	15427.9	178895
C9 H10 O2	150.068	9.826	2.08742e+06	17321.3	23427.9	35348.9	71671.6	6125.26	10286.7	32063.2	23515.7	61313.8	3404.77	173652	6848.59	1.20154e+06	5869.26	32861.2	24470.4	487621	14083.4	13278.7	2.08742e+06	121671	63240.9	214539	12061.8	18633.8	60237.2	19683	9408.96	3592.12	4961.67
C9 H10 O2	150.068	8.868	362390	20849.6	31941.5	3287.63	72356.4	27653.7	26942.8	8519.95	1668.23	2827.89	17717	15623.8	37727.1	23958	16360.1	26652.2	17597.9	362390	28396.5	14530.4	51215.3	19799	1209.45	20778.2	12359.5	13831.4	21100.8	14588.8	14611.6	11698.1	13450
C9 H10 O2	150.068	9.075	945744	32531.2	57487.7	34613.5	42623.8	41799.5	54358.4	11693.8	9905.4	5041.65	3075.98	30629.2	19118.5	36661.5	24456.4	51801.2	37631	767515	36538.7	25557.9	945744	21902.4	3108.63	32820.7	17014.6	2844.34	64825.5	1829.44	21139.5	18813.3	26285
C9 H10 O2	150.068	7.495	778111	7742.46	47750.4	28265.1	778111	54277.8	35788.2	275220	27180.2	62803.2	33360.6	16474.2	468220	52874.4	35610	48145.5	21400.2	97281	32404.5	10188.5	156692	20798.9	10339.1	21283.6	30971.8	45111.4	17147.2	9385.03	39331.7	38646.9	10970.5
C9 H10 O2	150.068	5.733	2.14774e+06	296143	333331	479602	203905	284771	152470	39433.9	399539	1.46726e+06	198981	175748	120062	358355	250463	677826	231719	469376	211174	276910	131130	414820	304048	554227	328147	371667	250398	201363	2.14774e+06	973114	286673
C9 H10 O2	150.068	6.876	269148	8535.41	13657.1	23780.8	35913.6	269148	10657.5	199788	54733.3	122109	35653.8	38118.3	200534	43262.1	36755.6	56688	6575.54	3082.12	97633.5	52472.7	65164.1	51950.4	2423.76	66109.6	2319.13	128109	37045.6	2624.21	72077.4	38650.6	9117.06
C9 H10 O2	150.068	2.797	444381	28002.5	44831.6	443338	57955.2	44099.7	234958	34334.8	80763.7	106679	36417.1	6012.57	14649.9	183646	25208.3	30860.2	17399.5	199499	11364.2	34248.8	12147	19641.7	7558.76	29924.5	13419.3	16150.7	36091.2	18091.1	26346.9	7221.68	11670.6
C9 H10 O2	150.068	8.631	428686	25178.8	23032.2	15112.1	119204	40370.6	428686	20997.6	37505.1	32557.5	4999.45	37084.2	45450	32364.1	24277.6	8847.29	35688.7	58056.4	78303.4	17691.8	48237.1	33585.8	28006.4	34456.2	16883.4	23654	13622.4	21853.1	22201.1	16072.9	7795.12
C6 H14 O4	150.089	10.617	382079	280282	14353.2	46989	14712.7	157791	52197.4	34638.6	382079	45035.1	23047.4	32386.8	52518.4	12117.6	125298	46483.3	36175.3	85777.6	60238.4	10936.6	42921.2	120298	64223.4	49551.2	11441.9	81024.6	60810.2	19193	25206.2	103697	128137
C6 H14 O4	150.089	1.863	3.24356e+06	502822	740935	557539	1.50987e+06	451613	307359	384994	1.09852e+06	438201	469066	1.98873e+06	487596	506245	490782	467834	308322	667982	1.37829e+06	310888	263865	2.0474e+06	310338	3.24356e+06	399266	195033	1.35797e+06	389842	517985	1.50497e+06	235178
C10 H14 O	150.104	9.911	2.07557e+06	48048.8	48988.6	1530.53	2.07557e+06	15828.8	11732.5	81215.6	9090.06	29332.5	28043.3	32580.8	23437.5	34285.2	38039.4	16625.7	31067.5	16438.2	5484.48	36847.7	26232.7	92110.3	30847.5	128499	45294.4	29427.8	40088.2	122546	11029.1	38227.2	21727.3
	150.942	1.19	1.88762e+06	18867	70457.9	100962	293535	27070.4	27929.2	15276.3	22942.8	33564.8	21671.2	40618.7	30666.3	155126	147600	21445.7	121863	141875	56548.1	16126.5	40366.8	202537	69490.1	97435.9	15245.2	21297.4	43390.7	25374.8	59071.1	52285.2	18535.4
C5 H5 N5 O	151.049	1.45	1.06488e+06	56013.2	136623	14453.9	86138.5	343783	70752.8	1.06488e+06	30515.8	12346.2	141117	5335.11	94385.4	3262.68	7920.26	5433.77	27580.3	29073.8	878451	23738.4	14065.6	4422.48	41454.9	12439	15474.8	63010.1	716950	65745.3	15136.7	30753.3	8024.97
C4 H5 N7	151.061	1.528	253276	4215.93	2072.18	1292.46	1335.86	1482.34	895.056	986.275	643.953	653.136	25805	689.906	1384.35	959.451	4436.33	1324.6	4592.71	3465.13	89410.5	2549.33	4371.3	1202.22	607.461	1470.57	1031.23	81785.1	253276	5229.56	2064.85	560.246	827.634
C4 H5 N7	151.061	1.288	1.69722e+06	3172.2	17733.1	3948.28	22934	14995.9	2490.1	24213.3	2180.92	4163.1	39991.3	19098.6	8409.13	5285.83	6659.32	4637.87	108689	3616.81	140548	13731.7	7499.15	3944.23	7519.17	11320.6	7419.22	8172.08	1.69722e+06	16742.3	9163.45	10681.4	7451.45
C8 H9 N O2	151.063	1.405	9.06803e+06	11185.4	46513.7	43433.2	64503.3	451036	93446.7	47434.6	53503	91265.1	340629	43008.9	136489	288967	10443.7	282358	65848.5	70178.6	1.559e+06	101044	88505.9	199334	15287.8	224263	8285.46	113245	9.06803e+06	36144.4	60506.9	23505.9	29717.2
C9 H13 N O	151.1	3.188	511233	5873.43	12348.5	2679.06	3446.91	17603.3	6766.27	2483.29	2478.5	2879.61	3919.72	2490.91	511233	3046.73	3723.53	2912.85	2398.09	2824.99	17811.5	6328.3	2921.9	2048.99	2590.5	2547.18	2839.59	3819.11	19751.9	2459.73	4766.43	5873.52	11961.3
C9 H13 N O	151.1	1.332	823326	10160.4	16297.5	5443.79	25794.8	42666.5	8926.91	32481.8	4097.74	36972	53647.8	20612.2	823326	13287.9	7800.86	12679.6	21216.9	4348.78	208503	59977.9	23168.1	6597.21	8621.21	17822.5	7363.99	3948.99	112772	16093.9	10445.8	23913	17639.6
	151.121	2.206	1.95499e+06	695700	498605	522279	333936	335571	206104	296463	541078	125862	559670	123922	574635	131764	1.95499e+06	365609	270323	1.19288e+06	1.07411e+06	352784	81576.1	1.08974e+06	984535	625753	536705	106175	472685	1.03846e+06	1.51068e+06	441135	227907
	151.94	1.259	1.73505e+06	334668	179168	130751	106064	52313.5	52208.5	175300	57800.8	222455	474342	376761	40647	493023	59822.6	139618	441263	250740	154556	79315.5	87487.3	112349	480914	106469	132896	319087	419283	304440	670250	558440	62212.3
C7 H4 O4	152.011	2.677	1.38825e+07	176842	4065.7	30190.3	28086.9	26921.8	11147.3	14238.5	29741.2	27506.4	13218.5	10616.9	70598.4	36810.7	8506.1	1.68326e+06	6595	21371.8	28065.3	106377	25658.4	193736	26099.8	162052	1.38825e+07	6970.52	56435.3	774700	198540	122318	18029.8
C7 H4 O4	152.011	1.998	7.71568e+06	29258.6	20095.7	11331	42696.7	35772	40738.2	11698	11523.4	9599.16	24587.7	11173.1	12387.8	12263.1	7124.95	7.71568e+06	18855.5	59937.7	43669.5	18929	12578.3	2.41814e+06	80767.3	760676	5.20301e+06	4481.4	280825	442372	567642	27676.8	13946.7
C7 H4 O4	152.011	8.311	561729	2130.52	19186.3	8958.04	21508.5	11413.4	11340.5	4934.77	15222.6	8870.78	561729	5855.2	21058.3	5078.69	16550.9	203929	6581.99	40910.5	9728.61	14649.8	29692.8	55314	4447.31	22969.9	167902	13075.3	16580.2	32696.8	2906.62	28332.7	15544.3
C7 H4 O4	152.011	8.915	5.08525e+06	9948.8	13190.9	20108.2	6729.33	11065	43936.2	9121.16	17577.3	3574.54	185973	8740.43	36560.5	5910.96	7239.37	5.08525e+06	118375	4562.84	35276.8	5830.12	7458.01	28083	22839.2	17317.6	26834.1	7823.74	10361.8	21073.9	5440.27	6618.92	12361.5
C7 H4 O4	152.011	2.895	2.99672e+06	131293	13840.4	22084.3	35632.3	23878.6	8583.77	10067.4	17561.3	25518	8043.83	8268.49	62133.1	22248.5	12001.5	1.18192e+06	26640.1	23377.2	7947.8	84058.1	23219.8	178987	19404.5	147005	1.15219e+06	4249.72	43395.2	450081	229688	131400	41239.5
C7 H4 O4	152.011	9.515	1.08185e+06	152015	2557.78	2100.11	4250.15	8803.46	5179.05	4654.62	4588.65	3919.97	4436.11	2270.81	307256	7817.5	1725.21	583881	4974.35	8222.46	10516.8	4497.27	38258.5	1.08185e+06	6776.99	383834	7613.82	27025.1	8232.66	8661.82	4075.93	5036.69	4995.59
C7 H4 O4	152.011	2.256	5.1866e+06	65662	13327.2	19545.9	14738.1	10830.1	6727.34	6327.91	16842.4	198113	45765.7	4475.14	24171.6	223113	12123.2	5.1866e+06	36069.3	33998.6	24479.6	11632.5	530444	330025	6352.5	1.33934e+06	869565	1733.76	84773.2	9228.37	567642	12611.4	4530.43
C5 H5 N4 P	152.025	1.166	6.82561e+06	1.50849e+06	1.31985e+06	1.65449e+06	2.62323e+06	13176.9	1.27694e+06	635460	355766	1.16217e+06	271529	3.10767e+06	6.0524e+06	514032	6.54541e+06	3.51246e+06	6.13381e+06	944367	6.65468e+06	2.84515e+06	72406.3	1.50161e+06	2.17116e+06	44491.7	3.49799e+06	78105.6	59488.6	6.82561e+06	1.56779e+06	157323	18900.5
C8 H8 O3	152.047	10.462	3.69883e+06	12399.1	1988.95	26528	26234.1	22764.3	15749.7	11897.5	18787.6	43685.1	118547	30614.8	875995	3.69883e+06	15137	18835.3	234216	21375.8	15286.8	13047.2	51331.9	20686.5	10762.5	17521.1	19442.2	15606.2	18753	7152.79	16292.8	15147	15404.7
C8 H8 O3	152.047	10.237	2.30396e+06	21341	1571.51	47592.8	24857.1	26846.8	17403.7	11858.5	22363.3	26675.4	2.30396e+06	35573.2	391862	682571	19080.4	27902.7	171715	28488.5	17554.9	13964.6	143895	24314.5	15547.2	26227	30450.3	7936.43	14641.9	14569.1	20876	17293.4	22075.2
C8 H8 O3	152.047	10.006	6.3971e+06	12348.2	88986.5	77363.1	49211.3	103116	78325	35592.3	50738.6	1.1937e+06	6.3971e+06	63437.6	1.30912e+06	153542	66855.3	348401	197771	4314.72	500383	31803.7	728348	111999	15043.7	1.82182e+06	36747.4	31834.9	12155.9	3429.04	6608.43	9216.14	21651.3
C8 H8 O3	152.047	8.428	2.36644e+07	7.37016e+06	1.10652e+07	1.21373e+07	1.0536e+07	1.62022e+07	7.81217e+06	3.59867e+06	7.65403e+06	8.36154e+06	4.64826e+06	2.59065e+06	6.7646e+06	5.01069e+06	5.17756e+06	1.30009e+07	4.29032e+06	1.76006e+07	4.88172e+06	9.07897e+06	1.64362e+07	7.39681e+06	4.76258e+06	1.20259e+07	3.03537e+06	5.00326e+06	9.98998e+06	1.51415e+07	6.30945e+06	2.39444e+06	9.51124e+06
C8 H8 O3	152.047	9.118	3.5759e+07	98392.7	96424.2	175846	150731	136130	66494.8	45098.1	117178	99931.9	2.53183e+06	628371	3.5759e+07	1.76278e+06	83901.7	112591	380950	226932	70061.3	91861.4	1.73678e+06	121438	76096.9	103104	35193.1	51001.9	69480.6	70725.2	82428.9	18173.1	59734.7
C8 H8 O3	152.047	10.328	1.20314e+07	21821.5	6009.87	43840.8	29528.7	33317.7	27390.7	30723.6	12131.8	93208.2	2.34941e+06	28162.6	7.92958e+06	485254	21794.3	27260.2	776486	26171	18103	17219.2	102938	21012.3	14521.7	29398.1	3390.79	22935.7	25507.6	14069	22602	19285.8	20125.4
C8 H8 O3	152.047	9.741	737744	2502.76	2856.87	69970.2	9187.89	6552.63	40485.1	41131.5	51227.5	31279.6	333383	65675.2	737744	100511	3475.84	41367.3	100342	66633.5	65064.6	4861.91	452397	42553.4	27281.4	57458.4	232629	41187.4	28158.4	10832.1	5402.35	26341.8	5726.76
C8 H10 O4	152.047	10.832	1.85443e+06	1753.12	2318.32	30299.1	21158.5	6758.4	14705.4	16408.1	21470	2313.22	86814	21787.4	1.10422e+06	99790	6065.08	19273.5	1.85443e+06	25252.4	23094.2	18055.2	66170.6	18001.2	12252.5	21955.1	4805.92	22318.3	15484.8	19382.9	1807.81	18595.2	17867.6
C5 H12 O5	152.068	1.533	4.26366e+06	1.05941e+06	69350	209819	30823	993938	35322.3	103512	286256	20106.7	282435	21954.9	249960	176743	256582	80127.7	187659	78291.4	4.26366e+06	54471.9	53792.3	255661	111532	567811	47351.3	20706.5	3.65323e+06	116414	26627.2	245447	129745
C9 H12 O2	152.083	9.752	174141	12517.1	24473.6	1416.75	174141	168959	18994.5	125180	23577	73787.3	14022.8	1898.99	1952.39	67037.3	1049.59	15541.8	12242	13042.2	13079.5	11299	10705.6	18931.2	19261.5	22941.5	8710	14227.4	13607.6	982.445	734.142	10186.2	14120.2
C9 H12 O2	152.083	2.205	928108	6040.44	38990.7	38901	11544.7	55857.4	23280.3	76316.5	18607.8	928108	11616.7	2596.13	13716.8	12839.1	42803.3	4930.31	34409	14852.1	28648.2	21840.5	27126.2	42193.4	48628.2	8659.19	2515.15	43751.3	98077.9	40906	39938.7	6546.31	24290.5
C9 H12 O2	152.084	9.529	417595	14189.3	5775.51	37455	316991	28889.5	15405.3	417595	37458.6	271077	22076	67691.3	29122.4	23669.3	13798.6	31129.1	204098	32930.2	16836	11676.7	43340.7	27917.4	31035	5294.33	15247.8	4160.18	26134	13170.8	2159.8	21429.2	3112.3
C8 H12 N2 O	152.095	3.92	433112	2559.12	2466.92	1832.23	2550.12	433112	4598.24	2066.84	1746	2316.12	2715.71	2193.55	2169.79	1944.47	2520.28	2062.11	2118.39	2015.06	13229.7	6631.14	5194.37	1915.8	1962.76	2051.53	1960.98	2281.95	25520.9	1879.74	2978.46	5074.88	3744.75
C10 H16 O	152.12	7.11	620182	9117.74	88949.7	93733.7	4059.53	79427	38510.1	76233.1	620182	3081.51	81755.3	94550.3	23301.6	3297.91	76988.8	68217.7	8209.56	76320.1	60636.9	35007.5	14269.3	76725.7	2617.7	82513.3	90425.4	7593.64	74723.8	86191.5	12214.2	30822.9	38904.9
C10 H16 O	152.12	9.732	204345	83163.7	26201.9	16735.1	63626	20627.3	14354.2	56866.9	21522.9	2240.25	18452.5	9528.35	20879.9	26711.7	4949.91	20513.8	14290.6	6778.36	19600.5	14986.9	22148.9	26547.3	61881.6	32999.7	18761.7	204345	19095.6	17701.5	18764.3	13256.1	23536.7
	152.941	1.146	1.52811e+06	13032	48119	64952.1	188554	20137.3	22136.3	17726.7	13066.4	26155.6	20240.9	25813.6	21041.6	101610	141497	20558.9	26131.3	82210.6	24233.1	18028.6	24851.8	144933	19723.4	71597.3	17316.5	20801.2	58179.9	23635.3	28893.9	30300.7	9364.02
	152.995	1.809	2.63549e+06	13647.9	88160.5	176154	124435	29087	38470.2	1835.27	1400.39	2568.27	5881.25	2.16018e+06	68936.6	4087.63	2013.3	21159.2	2.63549e+06	1957.59	30567.8	6178.97	10091.6	61062.5	94249	3269.42	6496.98	19230.6	387576	2229.15	121058	20121.1	63675.1
C7 H7 N O3	153.042	6.796	1.54316e+07	12883.4	24173.9	5566.05	6787.14	36535.6	12772.9	5220.03	8655.22	5796.19	6181.7	4457.82	7839.75	9412.8	6026.45	13780.8	10619.4	9211.06	96566.7	12666.5	18300.1	4231.85	4803.95	4356.7	4816.31	6766.19	45330.3	4307.69	7228.34	8552.65	10840.8
C7 H7 N O3	153.042	5.32	6.88661e+06	64088.4	533727	65954.5	32152.1	602144	421284	8774.9	22521.2	35700.7	107482	2798.09	17155.5	69020.9	5826.31	338384	12307.5	22980.8	37932.7	12426.4	30387	18879.6	10710.4	33697.1	9711.78	66855	9436.24	2181.22	13926	15446.7	31269.6
C7 H7 N O3	153.042	1.592	2.44591e+06	25700.4	98075.5	17977.9	39730.9	388851	62073.1	9479.9	27904.7	376998	92823	69992.2	62253.6	2.44591e+06	5158.88	1.48864e+06	16520.4	26962	339680	33588.9	564567	47200.3	18368.9	231648	3992.82	31570.9	474056	15209.5	43302.3	17423.3	61017.5
C7 H7 N O3	153.042	3.381	579933	34031.5	6506.5	74403.9	51435.6	579933	35696.2	35539.4	5756.88	15021.9	5789.69	1861.95	21049	5475.75	1940.03	1754.96	45651.8	21643.4	12818.1	5163.38	8010.52	6341.29	4794.08	2416.21	1652.6	5479.79	16418.4	5624.3	6984.63	3002.08	8107.3
C7 H7 N O3	153.042	2.184	5.19004e+06	144519	276259	3431.42	14854.8	55475.7	102212	10642.3	72611	16198.8	178894	2478.28	5.19004e+06	27027.1	10415.5	39474.7	91929.2	16939.2	148263	9931.15	48452.2	3058.91	542929	15962.3	28993.4	69298.4	87637.7	38302.9	50335.2	168157	47992.7
C4 H12 N O3 P	153.055	10.051	353986	495.086	661.041	661.229	5009.29	2984.38	430.08	1421.26	507.955	1245.18	1966.99	1028.77	3075.73	25700.9	571.453	2116.48	353986	614.4	2398.31	678.34	13236.7	540.936	1014.71	5181.15	686.184	697.671	2255.66	370.059	463.873	16992.9	492.253
C4 H12 N O3 P	153.055	10.446	1.39294e+06	805.641	734.515	662.108	7412.27	1879.54	594.053	1359.04	703.651	2285.97	2062.04	2129.19	982.195	50887.3	734.422	815.691	1.39294e+06	2254.69	3782.72	1468.33	12866.5	2822.74	1773.17	1051.26	2444.59	662.333	3909.54	671.29	518.383	712.519	1175.57
C4 H12 N O3 P	153.055	9.75	569376	2458.24	5827.23	10059.5	8324.36	5364.07	13749	3191.73	17443.9	2147.53	2468.55	2379.37	2446.28	63284.5	5627.9	9747.46	56772.1	4664.95	8543.1	7287.45	569376	8990.94	1327.38	6718.37	579.607	5799.1	5729.95	1579.43	1460.26	10530.5	12528.6
	153.068	2.207	224613	58172.3	54999.6	28255.4	11287.2	24309.7	12185.1	41463.2	62601.4	12316.5	31995.9	11166.4	6628.71	11654	195966	3919.17	22295	224613	107754	35050.4	6525.41	167078	176816	55490.6	10164.5	5501.3	71695.6	114440	167926	210507	25149.9
C8 H11 N O2	153.079	1.448	394162	354558	6225.28	8585.22	3668.38	33369	6614.3	7075.25	2496.29	6093.73	63319.4	5889.72	19409.4	4136.71	1941.37	23480.8	5527.88	13045.5	394162	2898.16	25004.2	18669.9	2751.09	18577.3	4533.09	1266.65	321696	6614.19	3266.1	9395.85	740.219
C8 H11 N O2	153.079	1.721	420363	15449.3	8145.36	4179.86	3045.04	13286.4	4003.44	3408.84	1553.98	8063.46	22066.7	4317.41	4086.85	151370	7085.85	12338.7	5983.93	5329.96	108540	7134.19	156368	3712.53	2119.01	420363	2882.65	2296	369225	2965.67	4839.28	3937.02	43305.9
C9 H15 N O	153.115	9.193	2.16968e+06	226283	118180	99369.3	494951	95677	161735	620244	99584.7	298116	280154	481936	205399	173653	62923.2	88743.8	144538	240592	417740	419300	146446	146775	525403	171532	194673	118376	119671	498849	282532	199156	127623
C7 H6 O4	154.026	1.95	915062	62637.6	71088.2	180032	79916.7	95006	71245.7	29154.2	109487	57178.8	60912.6	48637.7	74858.1	71190	28901.1	116387	64589.6	77955.4	103449	85444	121041	123229	33094.2	119474	254833	28713.3	915062	10667.5	62927.9	55108.9	82363.5
C7 H6 O4	154.026	9.224	292736	19713.3	23567.7	14908.3	3480.91	8678.4	4312.77	5102.89	10554.5	8303.68	22727.4	54737.8	6691.33	43564.4	47828.6	2369.07	17762.3	3795.34	21647.2	11117.2	7285.4	9335.83	60702.6	4311.5	159300	248457	28422.4	75608.6	9353.87	292736	12625.6
C7 H6 O4	154.026	4.756	3.00207e+06	956763	1.20021e+06	67704.4	15322.2	27631.6	247650	74537.9	183131	1.08988e+06	1.23968e+06	36968.4	291838	201249	174885	58657	15201.3	101591	667047	370034	61081.9	90860	649016	141650	3.00207e+06	423401	121457	139281	845073	713577	2.3395e+06
C7 H6 O4	154.026	3.405	422878	30105.3	33728.8	60764.3	27635.4	34795.4	28026.2	33338	2024.54	33999.9	18975	20584.8	39324.9	25125.1	35352.5	61899.8	32695.7	3532.49	17395.2	334523	18710.7	39500.1	15742.6	36407.8	422878	290441	77714.7	19016.4	57044.8	17447.4	210683
C7 H6 O4	154.026	9.08	248457	3845.89	4431.77	4177.53	15084.4	4335.1	1844.51	6562.1	3962.49	2627.81	11486.1	81617.4	7877.47	36869.3	38608.3	2040.86	8650.49	6805.41	62852.8	3121	8375.44	6379.56	4272.69	2278.76	222374	248457	1946.37	5143.99	7334.55	3645.83	7549.76
C7 H6 O4	154.027	2.47	1.10351e+06	129902	165761	238999	73436.5	132221	90451.7	63822	148849	137825	60963.7	25915.3	56907.3	50001.9	145730	252586	55020.9	304916	356583	107301	32327.3	133619	46187.3	180695	48652.9	58557.1	44213.4	32705.9	181216	85264	1.10351e+06
C4 H11 O4 P	154.039	3.134	1.59092e+07	11694.1	24586	5352.89	6752.68	35048.5	13471.7	7373.05	8361	5737.36	10613.1	6244.4	65954.2	9450.92	5456.47	5721.64	8602.23	5345.27	36304.9	13607.7	3082.54	7247.56	4757.95	5296.88	6382.2	7603.91	38276.5	4790.48	10081.1	11694.3	24139.7
C8 H10 O3	154.063	5.321	533448	2359.75	533448	43504.8	76691.1	37339.7	29709.7	39159.4	43534.8	46745.4	35634.7	1979.74	32595.2	36260.5	37803.3	8606.18	2383.65	40861.7	48601.2	27658.3	29498	59199.5	30179.5	2475.87	30113.5	33318	33049.1	30938.8	35750.5	20414.3	22940.7
C8 H10 O3	154.063	8.573	4.0614e+06	862397	1.35523e+06	1.92879e+06	46745.5	1.55328e+06	1.74105e+06	399119	2.06737e+06	443084	305997	377425	200545	1.40955e+06	1.26129e+06	4.0614e+06	506383	71125.9	3.06323e+06	1.51915e+06	119168	1.75275e+06	112204	3.09094e+06	355934	607152	503625	283918	430952	571566	1.07209e+06
C8 H10 O3	154.063	7.453	885730	144175	531846	416020	109004	357639	413331	145164	885730	111941	85804.4	74133.3	215009	164076	262377	451745	166947	12574.5	661061	205315	60653.9	399449	125119	364073	167473	406936	651803	260942	87579.2	343179	401509
C8 H10 O3	154.063	8.065	591291	97691.7	254394	131913	64035.8	220124	406510	59053.5	191976	41951.3	53213	74173.4	38350.7	341700	161393	397364	88005.9	55303.1	215102	168218	62525.7	200082	13163.7	161805	175631	90640.3	120779	48822.9	51785.6	73451.9	591291
C8 H10 O3	154.063	8.854	827420	56787.5	304208	368410	47603.3	125033	114668	34783.8	414006	108517	105282	74586.1	71269.8	152945	216508	827420	78482.6	8573.26	388095	90267.3	217291	290590	33768.4	540450	263971	360287	494291	93897.9	114367	522407	255795
C8 H10 O3	154.063	3.797	1.30155e+06	80552	98571	154155	140414	71662.1	1.30155e+06	121440	87111.3	77305.7	66299.3	6812.42	61192.5	63261.5	24742.3	17085.9	3255.88	3229.09	67940.9	50645.7	43872.9	81413.8	57840.5	18319.4	18670.2	62411.3	71929.9	56245.8	7226.45	36817.7	48954.4
C8 H10 O3	154.063	3.381	1.03194e+06	55209.8	59502.3	1.03194e+06	41805.4	104086	545966	31616.4	67323.7	22968.4	3502.44	2454.26	64205.3	3438.05	3354.16	74535.9	45533.6	3068.32	51932.4	7404.9	34377.6	77554.7	1978.82	29019.7	54153.2	41346.1	40196.4	2275.63	47182.8	4051.48	11626.8
C7 H10 N2 O2	154.074	1.911	1.09325e+06	12928.5	14491.9	86651.9	8120.9	40714.8	13408.6	15405.6	3826.2	1.09325e+06	18610	26176.7	6984.37	39906.9	3248.58	24276.7	10246.4	7965.87	194007	40370.1	41432.1	8169.29	2799.4	49824.2	9098.21	39936.5	470089	8783.72	20222.3	10359.3	5523.42
C9 H14 O2	154.099	10.009	4.02043e+06	313168	76799.4	156388	483612	57194.1	123350	2.40715e+06	48023.3	47760.2	37443.6	81824	19773.5	4.02043e+06	136218	88188.3	45204.3	83381.3	105801	30085	129252	238464	69206.8	790639	24515.5	48413.1	48196.1	24720.9	29024.1	120534	19580.4
C9 H14 O2	154.099	5.745	9.88308e+06	149321	55899.5	117913	239268	146907	28660	115780	138957	112049	120528	137317	134200	9.88308e+06	149103	143431	140110	6131.95	143161	63584.7	2.18534e+06	1.79914e+06	22802.7	1.22851e+06	4583.43	5317.42	138903	150128	127307	70015.2	58550.6
C9 H14 O2	154.099	6.443	1.62259e+07	204168	92208.7	210949	244798	256618	117486	87059.5	8470.75	63852.8	16626.6	9077.22	238659	1.62259e+07	227417	20061.8	163308	288611	242656	110328	2.60457e+06	3.3962e+06	97645.1	1.1272e+06	237070	239676	100067	208689	63654.8	111121	18296.8
C9 H14 O2	154.099	10.427	596051	18968.6	117013	55781.4	596051	5964.14	37374.1	430549	7837.78	17122.7	27829.9	34954.8	2254.22	62625.9	22155.8	59740.2	11468.8	24436	189559	6644.64	20054.2	292465	10907.3	176518	27219.1	39893.8	31821.4	48980.9	17182.9	31632.4	11428.7
C9 H14 O2	154.099	8.854	491779	53598	50263.2	44783.6	160717	51968.7	31033	283102	37351.5	491779	33781.7	46281.4	35841.2	82711.5	19417.1	45894.3	4516.76	57047	56550.3	30770.9	24153.6	62745.1	33987.9	75243.7	9006.31	41185	33601	46357.9	46822.9	26075.2	31787.4
C9 H14 O2	154.099	9.398	459397	49221.5	3656.86	66906.5	449368	7023.35	173889	459397	29616.7	34366.9	52242.3	86594.3	48842.9	307653	46700.9	53362.8	2245.22	22201.3	67519.3	16469.3	49275.6	77053.1	16331	86669.6	33216.2	15794	62025.3	54219.5	3172.6	29505.8	39172.1
	154.515	7.024	315428	174728	313454	247266	197393	196371	122936	68663.5	217916	91949.2	111959	49783.3	88462.4	35908.4	101104	100629	9824.54	315428	60002.3	116605	20724.1	96453.8	112499	155879	41009.3	147089	98861.4	70277.4	177292	51202.7	107801
	154.537	1.38	107988	1614.72	2519.99	6302.8	2033.72	12015.1	1160.53	2822.66	3386.48	1161.99	19962.3	10802.2	2615.18	3824.69	2306.49	2574.15	11812.5	11201.3	88917.5	28283.4	3240.47	1292.46	2575.83	7600.54	1849.47	2230.26	48092.5	5797.4	107988	83028.7	7522.52
C2 H5 N O7	155.007	1.167	8.26167e+06	811128	669203	948653	1.90624e+06	13993.8	702201	339581	164114	799120	392778	2.41949e+06	3.4952e+06	289043	3.56384e+06	1.77015e+06	3.26536e+06	493791	3.40294e+06	1.65416e+06	48891.4	834041	1.41247e+06	31238.2	2.80764e+06	122621	95966.7	4.37514e+06	1.27368e+06	218922	7789.9
	155.029	1.541	1.10735e+06	15980.6	22858.8	7557.33	106290	30862.6	3229.03	345624	23109.3	54571.5	93094.8	182877	57312.8	4112.85	6177.26	81059.9	112251	12500.9	1.10735e+06	9197.04	17730.8	5627.65	120404	10979.9	110946	7223.45	662093	96951.7	7920	43038.7	48734.6
C3 H10 N O4 P	155.035	1.415	978569	32635.4	8893.76	9430.31	6464.64	212008	28707.5	10287.9	33019.2	2721.2	92070.4	3480.84	11062.3	1527.27	2688.01	2748.63	60639.4	18968.9	159989	27311.7	7004.15	6271.65	35015.6	8115.72	109993	155908	174053	9081.88	3698.09	12946.7	136750
C10 H4 S	156.003	1.792	2.13909e+06	18364.8	99209.8	242786	154086	15484.6	60216.3	5210.07	6172.13	3455.91	13378	1.20972e+06	80611.1	8362	3132.85	65000.3	2.13909e+06	4156.65	109424	8314.51	26936.6	90582.3	89840	16581	24994.7	134908	521528	4825.02	156364	29830.2	126296
C6 H4 O5	156.006	1.973	3.62913e+06	25946.3	1.04238e+06	466489	1.45374e+06	49651.5	1.49249e+06	175116	66570.4	12597.3	983400	1.21296e+06	2.65099e+06	166990	1.88874e+06	157560	366810	1.14481e+06	1.18322e+06	3.62913e+06	727874	832057	1.35594e+06	158929	1.08865e+06	23045.2	961276	49653.7	90164.6	894405	201176
C2 H8 N2 O4 S	156.021	1.174	742227	191977	122959	180497	133566	41499.3	101949	154449	46678.7	214733	424301	651053	27106.9	196702	153431	210206	255399	141069	171093	208801	97842.7	136422	381656	63031	397372	277487	129202	411471	343227	742227	127111
	156.037	1.504	1.13236e+06	17898.4	23374.9	5321.13	4928.12	35259.8	14794.8	20325.9	8782.62	2934.97	181905	3132.75	21856.1	4205.71	6316.74	5131.55	51007.9	37477.3	1.13236e+06	39017.5	18131.1	5211.46	37446.8	6478.08	4094.93	6012.28	924175	19426.8	9382.9	17820.2	2466.42
C7 H8 O4	156.042	1.671	748739	64855.6	106510	432991	3542.89	69911.3	32404.5	34322.1	23933.8	5565.39	60950.3	26687.6	66375.2	70141.5	29388	127833	37229.7	77841	365297	19995.4	46578.7	398503	26655.7	692879	748739	34199.6	192308	472612	6935.92	20768.4	109579
C7 H8 O4	156.042	2.736	544637	544637	95145.1	157324	453218	22113.3	68409	10171.5	18651.3	443588	14623.7	1939.55	68891.8	83969.4	6503.34	103483	82307.2	89452	72080.7	69970.5	68342.1	77321.8	72333.5	2996.39	14480.9	55356	73709.8	2036.8	2057.52	3401.99	35311
C7 H8 O4	156.042	2.475	792830	102887	175838	430445	79588.4	171020	65444	135029	37026.2	35995.2	107149	112911	127035	145663	137439	42410.9	135310	19926.8	792830	100772	82804.9	200178	118543	14806.5	166270	26450.2	69659	108843	12737.5	62970.1	91108
C11 H8 O	156.057	9.15	507625	2535.54	2616.92	4409.41	27207.6	8063.56	6517.68	4489.69	2112.39	22580.5	2761.2	18631.4	7230.62	9217.24	2191.82	3003.21	5433.23	507625	23855.3	3490.53	7865.05	9531.97	2546.25	21196.3	2031.71	2329.77	8751.18	1512.53	1646.27	3880.5	4217.17
	156.076	1.381	1.75076e+07	1.07083e+06	923519	385027	777140	352190	297975	1.04447e+06	561024	1.60209e+06	3.59876e+06	6.10098e+06	1.99227e+06	1.05607e+07	4.65923e+06	995614	5.64188e+06	1.05449e+06	1.44258e+06	569725	584301	1.22439e+06	7.05098e+06	680132	260968	1.47161e+06	3.45845e+06	3.83058e+06	5.2276e+06	705882	228932
C8 H12 O3	156.078	8.716	4.52227e+06	1413.56	1513.73	1195.66	4.33386e+06	9648.7	5009.89	4.52227e+06	1616.55	2190.24	2166.63	1283.19	3320.38	3326.05	2583.66	1896.65	2300.23	1402.23	16753.7	3422.18	2507.2	3303.63	1379.29	3656.96	960.32	1547.56	7559.14	1131.54	1368.6	369005	1242.28
C7 H12 N2 O2	156.09	1.885	1.1283e+06	12026.1	2533.77	2508.26	2521.48	281579	1810.99	1903.7	1446.74	6364.56	11791.9	3087.17	5828.88	12275.3	2763.29	4463.14	1887.44	3500.77	52657.1	2273.73	13775.9	2568.03	2233.23	6202.51	2180.51	1324.3	1.1283e+06	2260.22	2767.36	8811.8	8947.24
C12 H12	156.094	10.212	318324	6832.95	20684.1	13468	51427.9	9859.08	7417.54	39358.4	13564.8	6190.48	12117.4	6817.49	6850.43	14610.4	2039.19	7657.44	14018.1	12436.7	23034.5	2221.2	27651.3	1966.79	318324	11826.3	3700.12	4402.23	19974.2	1573.54	2229.68	10154.5	11714.4
C6 H12 N4 O	156.101	1.423	1.12156e+06	8934.5	22520.6	17950.6	31719.9	30405.9	14254	19583	16741.5	2827.69	175256	8180.2	21057.2	10435.7	6280.77	17267.6	31155.8	36107.4	1.12156e+06	51987.9	188712	5020.97	20323.2	15448.3	6422.46	3815.33	890395	18716.7	9039.94	11674.4	15289.7
C9 H16 O2	156.115	8.972	514781	70661.4	59584.1	4331.15	47537.4	62678.7	41198.1	335731	28912.6	28559.2	71109.9	68660.1	52480.2	109303	66735.2	56069.9	3927.97	37785.4	69791.9	34864.8	60680	514781	56737.8	75593.3	23007.9	52069.9	62371.5	50870.4	70373.3	27383.9	44004.3
C9 H16 O2	156.115	10.424	3.1661e+06	32776.6	73659.1	52401.8	90786.9	50106	4404.57	958688	35765.1	35608.1	35284.2	31047.1	26909.2	3.1661e+06	41842.2	33424.9	23641.7	47330.3	40428.7	18481.2	1.67516e+06	2.66157e+06	64915.3	2.99248e+06	16506	11449.6	50879.8	31390.6	25445.7	37955.3	20694.6
C9 H16 O2	156.115	8.704	513526	31383.2	11854.1	34149.2	25781.7	37200.4	23016.2	27512.2	3317.03	31639	4983.34	35612.2	27378.4	31017.2	49303.7	28825.7	10944.5	29081.4	43019.5	19138.4	19282.5	145723	30930.6	513526	26921.4	26731.4	35090.2	18112.1	15133.2	16883.2	23718.8
C4 H5 N3 P2	156.995	1.344	8.09436e+06	26325.8	16683.3	39773.6	56822.7	32321.5	11553.4	33250.7	53906.7	8517.24	54917.7	21100.1	40865.7	29794	15338.7	6852.94	67449.1	18286.4	359661	8.09436e+06	13520.1	19190.7	7956.65	29399.6	7538.31	23745	115442	33907.2	34578.9	35262.5	18057.1
C4 H5 N3 P2	156.995	1.164	4.94213e+07	29273.1	21731.6	64336.4	21717.8	32622.3	37087	47089.3	27557.5	66791.7	23077.4	29431.1	36814.9	215021	161326	23440	133196	132448	61806.7	4.94213e+07	27962.2	31245.2	30542.8	21629.7	19482.2	43336.6	288892	35136.1	32943	60556.9	20091.3
C2 H7 N O5 S	157.004	1.176	1.29506e+06	180019	159212	205656	375632	16362.7	124929	102682	40415.3	219152	182262	717425	524584	105301	506920	310366	697703	123885	765861	16720.3	15681.6	115917	423161	13160.2	378996	79073.9	97688.5	960763	511464	121324	5939.75
C7 H3 N5	157.039	1.106	104738	10263.5	24603.6	4056.82	9785.41	3552.63	1988.54	2793.67	6651.29	8376	104738	31431.1	5927.75	7173.6	22910.3	3937.22	11931.7	1850.58	4567.86	4233.52	1531.28	1623.96	8857.63	3427.01	14463.6	5886.15	2502.1	4842.48	37777.2	3619.63	1113.21
	157.039	1.388	825938	3657.43	8802.34	27584.3	5649.25	10843.5	4343.74	1816.77	73683	2313.89	54144.6	116559	6964.42	24549	22066.4	6336.96	192310	125518	126200	85395.5	2924.48	4550.1	4833.04	6859.38	5992.53	69365.6	43402.9	5910.31	825938	331126	4642.12
C7 H11 N O3	157.074	2.441	1.16696e+06	110770	23555.2	62633.5	17545.8	46194.3	45256.1	7100.91	10139.9	14821.6	11768.3	2662.83	14466.1	6036.21	11777.2	46788.3	21472.8	2262.83	1.16696e+06	3277.45	50785.2	11000.5	2061.13	393476	52540.7	21783.6	72103.8	8183.1	36103.8	112149	20651.6
C6 H11 N3 O2	157.085	1.397	1.4833e+07	128111	54993.7	21724.2	23348.2	480408	343826	149462	91013.3	38509.8	1.4833e+07	9662.1	99086.9	3518.31	8252.78	123466	14130.4	33627.1	471212	62916.7	171091	229329	24285.4	109717	82807.1	4295.52	227268	30535.3	8478.13	12597	36103.6
C8 H15 N O2	157.11	1.753	1.01001e+07	10127.7	5663.55	5255.83	4384.63	7992.81	5345.23	3679.35	3678.45	5508.54	50019.9	5904.07	7199.39	4034.76	1617.1	8074.78	2.00873e+06	24185.1	1.01001e+07	11160.1	58452.1	39944.5	15726.1	3302.21	7782.02	3108.12	1.50689e+06	1666.43	4657.23	6415.01	41644
C8 H15 N O2	157.11	1.616	8.48926e+07	359012	27047.8	43246.4	104838	207878	13414.4	13156.2	57201.4	32039	179044	39218.8	226887	7579.28	4943.05	13896.5	2.00873e+06	277897	8.48926e+07	80869.7	73230.8	58160.2	29911.2	46349	149366	46199.2	642054	12977.2	11668.3	168249	57989.1
	157.957	1.309	1.62038e+06	23326.5	12158.5	14278.1	22232.7	27233.7	28402.3	25805.5	29533.5	28479.5	33291	12790.9	14375.6	166246	4770.71	3575.95	13166.1	11146.9	29131.5	11431	38501.1	7809.13	13074.2	22582.6	4569.71	17159.9	258241	9987.05	6163.71	33269.4	21631.3
C10 H6 O2	158.037	9.466	1.35915e+06	18378.2	596471	259639	16728.8	53538.7	265088	21451.2	204534	332223	27542.9	59349.1	1.35915e+06	52214.2	26332.1	359366	48011.1	47632.2	72339.3	53733	330793	232314	7825.7	438645	15659.3	35423.2	16556.8	10258.2	22636.2	21347.7	211808
C4 H6 N4 O3	158.044	1.632	913594	16693.3	92274.8	4519.49	3444.12	76363	2593.35	3527.15	2043.19	2396.77	64183	4285.38	4093.72	3202.89	4908.03	3959.47	11432.7	8855.95	913594	6222.75	32791.6	4362.57	2320.24	5132.74	3498.83	3449.87	722858	9615.47	7403.57	1892.11	2169.61
C9 H8 O4	158.058	7.603	123172	2776.83	1551.58	4224.37	3922.41	7461.77	2916.4	3025.76	6059.82	3526.48	4004.08	1392.59	15584.9	3467.26	3404.25	3595.07	123172	4870.39	7514.82	3936.66	3370.73	2821.17	3107.25	3430.14	1010.82	4405.59	5783.35	3708.96	5901.78	3180.64	4829.64
C7 H10 O4	158.058	2.746	376782	157281	38547.8	86230.7	200768	44193.7	21324.6	8461.32	3337.92	32280.9	32268.7	36563.5	36155.4	41433	376782	2721.4	58388.5	2893.75	179776	88278.6	21122.9	2020.63	2130.98	45115	25854.3	34036.5	74318.2	2485.54	65882.9	26978.3	30132.2
C7 H10 O4	158.058	1.856	3.64473e+07	23151.8	64068.3	632985	31790.4	35566.5	26305.2	39104	35926.5	43031.9	19869.5	10559.6	11119.3	6934.09	23889.1	8255.29	6722.83	265820	205541	277995	31214.3	51227.3	22553	38442.7	32971.7	319543	3.64473e+07	4363.27	44205.9	134679	36605.4
C7 H10 O4	158.058	1.508	6.25055e+06	14586.5	237239	346650	27221.1	29598.3	11401.9	20086.1	56720.5	25701.7	136150	11153.1	46531.4	79702.1	268479	17456.2	54121.2	4.93192e+06	1.06199e+06	6.25055e+06	270801	93079.9	82611.2	143549	66272.5	544359	1.4771e+06	18219.6	2.02386e+06	116725	58174.2
C7 H10 O4	158.058	2.977	405963	160005	19683.4	110850	40060.9	63241.5	16732.5	12298.5	41047.3	10610.4	55329.5	9094.69	54787.6	5355.64	56370.4	69182.8	69017.3	114193	179499	97962.2	91070.5	57302.8	2402.46	405963	6817.93	18378.5	29087.9	2094.74	101777	19841.4	25876.7
	158.06	1.141	618176	4799.34	4543.94	6365.86	8031.73	7518.45	4589.46	4642.6	2128.08	6086.46	10058.8	12828.2	10456.8	5409.24	70317.8	10216.9	12986.1	4785.55	12042.8	7682.78	3240.66	5165.75	9801.66	1847.58	7712.62	2962.35	618176	11745.7	14359	7829.83	2729.25
C11 H10 O	158.073	8.788	194154	5116.88	1361.99	2982.22	7309.8	9732.4	1169.84	23181.8	1497.16	2188.03	10135.7	12333.9	6678.67	4746.12	47202.4	4240.12	6348.59	6087.58	194154	1540.37	2824.03	119739	3511.95	104667	3126.46	6960.75	4602.02	1053.16	1294.05	7959.21	11985
C11 H10 O	158.073	10.592	133433	13650.5	7409.59	7694.7	22550.7	6394.52	15162.4	7341.49	12224	2318.51	93789.5	10688.4	2376.55	13677.1	7432.88	1848.14	8780.34	2114.63	5799.33	4504.45	36672.4	5644.75	133433	4464.12	2778.08	6511.28	28619.3	1034.94	7287.32	4419.61	11640.8
C11 H10 O	158.073	9.749	146074	1427.2	6088.29	4240.47	51856.2	6128.17	2474.16	10265.7	3535.84	2453.44	3801.18	18498.8	2794.75	29356.6	1502.44	5596.58	6486.85	146074	9760.05	5045.44	25207.2	5075.2	10086.9	8736.15	2988.38	2136.5	6546.18	1014.75	983.483	2138.48	2992.97
C8 H14 O3	158.094	10.01	109991	2492.59	2463.45	1205.06	12686.3	3145.14	3134.77	109991	2227.15	1785.03	3165.44	2828.34	4053.6	5876.64	1188.7	2849	4274.2	1049.57	5030.29	1819.3	42384.6	985.117	4687.55	1862.98	1441.29	961.635	3614.87	2275.21	1143.4	1882.62	1773.61
C8 H14 O3	158.094	8.543	1.70371e+06	118599	130665	21688.8	827515	159279	24662.4	1.70371e+06	24190.6	96277.6	23843.9	97074.5	115610	28118.6	115541	33830.7	93311.1	31195.9	105998	31521.1	83692.4	122478	111588	134598	8391.77	91593.7	111422	88928.8	21591.2	57602.5	64149.9
C8 H14 O3	158.094	3.14	1.74011e+06	12245.2	99776.9	27181.5	1.74011e+06	39719.9	243329	792181	8671.87	114529	98340.2	7260.61	112929	21762.8	18595.6	104147	83597.9	34869.3	125252	57955.8	49866.4	170112	31389.5	206827	358127	101550	185401	70402.2	121862	52119.9	53032.9
C8 H14 O3	158.094	7.791	1.0607e+06	64826.6	57784.3	69104	1.0607e+06	17542.1	44379.7	260039	21712.4	79503.5	26190.9	72065.7	15781.6	84910.7	20758.7	70673.7	5492.75	44120.5	81054.8	15722.4	38452	101205	60696.7	48939.3	43437.4	44878	83730.9	10374	26063.7	72927.8	24214.5
C8 H14 O3	158.094	2.475	2.27203e+06	84647.3	33371.1	36154.1	1.97662e+06	93297.1	373357	935418	13878.9	14192.3	67006.3	99396.1	56623.2	76919.5	77028.1	17751.9	72112.5	80848.3	33804.8	33034.7	39944.9	74620.1	75398.9	76308.1	77047	218601	2.27203e+06	20402.2	18633	46197.3	27551.4
C8 H14 O3	158.094	3.581	295856	16884.7	12374.1	2030.81	295856	15274.4	26742.5	55522.8	12761	15727.2	2707.64	2425.2	13555.9	243948	10363.4	13187.1	10086.5	3806.34	14708.4	6020.99	9183.38	19121.2	236242	21170	14495.6	2824.56	20007.9	1995.48	14643	219799	3668.61
C8 H14 O3	158.095	7.806	135659	1825.32	1416.33	4972.13	135659	5425.75	3852.91	23664.4	1341.01	1937.12	2549.48	1472.37	2926.72	1553.4	1720.9	13066.3	1478.41	2705.84	8713.21	2928.53	82073.2	1350.82	3325.3	1631.78	1396.92	9716.62	22217	3721.94	9469.36	36881.9	2270.72
C12 H14	158.109	10.124	598928	62754.5	42354.7	54131.2	85443.5	29726.6	13912	189275	11307.5	11634.5	23839.9	17280.6	19568.6	34419.8	13896.2	21748.5	27579.4	25364.9	28717.8	6347.76	99392.8	61331.6	598928	81172.9	12108.4	22046.6	47185.4	10038.9	11040.7	30837.3	18610.6
C12 H14	158.109	10.682	853358	20377.2	8071.71	7077.82	47514.6	6724.35	3116.03	59054.1	5540.06	2148.79	16176.8	3844.06	28972.4	8592.45	7725.87	9554.65	3623.95	40401.3	12427.5	2774.4	853358	7595.9	69773	20084.6	5373.74	22464.8	47873	3068.75	1372.26	4845.72	3670.45
C H N7 O S	158.997	7.313	298610	2036.78	2387.8	2450.19	14409.4	13250.8	7101.41	2340.27	2282.4	2393.93	2579.89	1871.7	2538.74	2268.18	3144.37	2285.1	2886.43	2401.52	16251.8	5838.71	9003.95	2441.62	2073.04	2905.11	2009.25	5933.93	17888.4	2147.86	2469.05	5459.07	4662.93
	159.026	7.591	254194	2255.98	2588.77	2204.33	12362.6	13972.1	6752.07	2369.53	2262.69	5010.14	3330.31	4150.76	3787.08	2796.51	3009.65	3759.85	3535.19	2684.74	16758.9	4922.16	13265.1	2030.99	3337.67	2321.1	2127.02	5871.25	16318.4	5264.67	8940.86	41027.6	9803.85
C10 H9 N O	159.068	7.241	4.54878e+06	6867.24	3944.59	10538.1	19181.3	17639	6900	2821.55	8625.77	3431.45	9988.11	14220.7	9900.69	8875.2	4185.69	7649.09	7026.23	7386.63	21633.9	7772.31	14762.5	3250.2	7419.12	9722.72	6819.93	7899.07	4.54878e+06	9979.47	9928.02	6453.99	6207.14
C10 H9 N O	159.068	6.776	1.36956e+06	3044.8	12565.6	3061.11	15067.8	13032.5	7019.13	2939.59	2332.13	3264.04	3552.28	2510.36	4414.85	2656.78	3166.06	4986.38	3228.71	2565.91	54380.2	7132.96	10305.4	2383.11	2705.28	2447.43	2712.24	3147.23	1.36956e+06	2425.81	3368.75	4816.31	5704.86
C10 H9 N O	159.068	1.835	1.12025e+09	43908.9	88836.6	6804.06	14152.6	29941.1	4680.45	23964.1	3692.4	60906	97388.8	20468.8	98921.7	329066	37787.1	7306.77	201883	4863.91	248703	302658	47930.2	6636.99	5771.72	14720.5	24658.4	1.52074e+06	1.12025e+09	413113	358995	134666	57748.7
C7 H13 N O3	159.089	1.533	1.68759e+08	492906	320511	410769	203494	231712	297465	85002.8	376310	115995	1.68759e+08	147195	871382	176535	54411.7	755503	109634	480661	2.44022e+06	401414	1.95176e+06	500640	95413.7	421542	652514	273928	1.55748e+06	2.05841e+06	343990	86025.6	227468
C7 H13 N O3	159.089	1.947	1.03015e+06	18128.5	58141.1	32509.7	28254.2	48006.8	8340.75	12275.9	8818.06	13196.5	1.03015e+06	18702.5	15004.3	13729.6	32512.7	19714.5	15021.9	15894.2	876195	6700.5	13772.4	11972.4	11341.3	20869.4	20311.2	21403.3	149179	17219.6	66094.4	9988.33	12449.7
	159.1	1.332	292812	25578.4	11551	2776.25	16649	24829.5	43257.2	23021.8	8288.28	13890.1	292812	10477.3	13307.6	3144.81	3825.47	3941.06	11023	2525.58	33272.6	42509.9	9199.41	10982.8	4473.05	11464.5	4424.6	2701.24	51429.1	10749.3	6933.94	10155.8	12502.2
C8 H17 N O2	159.126	1.358	9.77675e+06	227360	15910.4	20217.5	79893.2	9.77675e+06	16054.1	122670	104854	146698	197389	30380	78667.1	20219.3	5604.51	23089.1	23948.6	48595.1	342999	58553.2	18301.7	33852.2	6558.39	17399.2	6094.45	3855.19	135118	16182.5	9550.82	20487.3	48291.4
C8 H17 N O2	159.126	5.157	398931	398931	15164.7	3059.5	3380.39	17956.5	11614.6	5204.16	2724.26	9107.56	2921.65	2270.77	2234.63	2365.1	6735.7	3062.28	2551.8	2621.37	14284	5450.35	5296.92	2452.85	2427.7	3004.75	2216.87	2852.58	19852.5	3718	3024.33	6342.09	5905.41
	159.529	1.421	802024	3639.24	3241.11	13196.4	3330.97	12542.8	10478.8	14396.4	5079.35	2078.78	128840	5269.08	15480.2	2588.2	3950.22	3846.32	27529.5	26544.3	802024	38218.9	12841.9	3691.17	149651	11356.8	4422.08	2577.33	654574	12708.8	6645.71	23359	7685.77
	160.005	1.114	1.7312e+06	802115	580207	694372	533222	159722	301021	675986	241897	159674	469732	1.7312e+06	248385	1.13886e+06	130122	863929	937883	987451	354989	286918	85718.4	987839	1.67994e+06	272156	1.29856e+06	1.48215e+06	670549	1.0829e+06	521842	1.14612e+06	379046
C3 H5 N4 O2 P	160.016	7.321	1.16275e+06	2719.75	3738.94	3271.78	19241.1	17694	9482.66	3125.01	3047.73	3442.15	4909.91	2499.32	3390.04	3366.4	4212.41	3171.83	5039.87	3206.8	26638.8	7796.56	12023.2	3260.34	2768.17	3879.25	2682.99	7923.71	23886.7	2868.08	3889.26	7289.61	6226.5
C5 H9 N2 P S	160.022	1.417	344996	6767.42	5138.64	17377	9329	5593.32	13798.5	18957.1	1865.44	6889.92	169656	87131.4	43469.4	3254.35	11227.1	42200.8	236959	34953.5	294807	50326.5	12906.4	4860.52	47612.2	14954.6	91532.8	3313.54	320723	164504	6814.36	11301.3	9647.88
C6 H8 O5	160.037	1.689	1.78624e+07	313141	29299.2	145519	134085	51884	139879	100738	152955	35097.8	75786.2	72946.7	45257.9	43979.5	128065	131393	160209	52750.9	454214	21764.4	53856.3	130180	257190	75162	42542.2	35586.7	1.78624e+07	31483.6	155124	125283	129044
C10 H10 O3	160.052	6.366	1.46353e+06	41447.3	51811.6	87607.6	34409.4	135785	1.46353e+06	29631.1	29374.9	54622.3	57177.4	50397.3	104130	62692.8	39083.3	92761	65797	93875.4	44786.7	31433.1	168707	187726	75609.9	64509.2	22677.6	210427	37635.2	24587.8	62809.6	24038.9	29070
C10 H8 O2	160.052	1.718	7.23308e+06	778649	9864.23	16526.4	13074.8	16090.2	1900.39	15918.1	14510.5	7599.1	39293.8	17923.5	19929.8	18494.3	14262	3790.71	15517.4	20545.8	153456	8639.68	6156.95	41625.8	20087.7	20554	143891	2780.51	7.23308e+06	12639.8	24722.9	4767.82	7743.42
C10 H10 O3	160.052	5.291	8.93682e+06	52482.5	47259.3	298134	67104.7	31839.8	2.50913e+06	4968.06	48518.2	48324.6	36897.7	43872.1	151868	6144.31	22891.7	69489.2	23749	13099	68828.8	31886.8	25269.6	98043	4362.57	22117.1	179667	46046.2	28177.3	52185.1	66323.3	21838.2	24302.5
C10 H10 O3	160.052	3.283	7.8312e+06	42557.6	37853.1	65556.7	30686.5	64849.2	52701.8	51962.5	62665.2	53724.7	74806.2	35652.8	69763.9	43169.5	43806.1	55849	31095.1	33083.4	54998.4	33987.3	33757.3	129220	35059.6	116790	153622	52338.4	60055.8	27666.6	28533.4	19060.1	30910
C10 H10 O3	160.052	10.635	396345	6827.85	26049.6	11750.6	14820.4	6936.26	4716.17	9616.26	7966.28	88230.5	35229.7	396345	6982.65	73959.4	8715.39	14703.1	103962	234281	94453.4	4556.69	259225	46562.9	8498.97	30599.8	24289	53689.6	19877.1	26325	1048.79	3523.13	12687.3
C10 H10 O3	160.052	10.07	5.18833e+06	27073.9	120471	77071.2	102881	16360	36069.1	224421	88707.9	5.18833e+06	34220.8	32116.7	70901.5	3.77767e+06	71817	43820	2.36736e+06	133424	55194.2	33048.7	61553.1	70745.6	26596.6	99422.5	16746.2	61182.6	39709.2	18640.5	2853.62	20376.6	38859.7
C10 H10 O3	160.052	10.463	7.15649e+06	22980	30666.3	31680.7	28195.5	38389.9	68216	45048.2	64311.1	7.15649e+06	65008.5	702282	74123	332477	31847.7	47528.2	6.02883e+06	219235	104707	6936.71	635403	49311	16603.4	16696	49908.9	100255	25061.9	32774.1	17621.4	75218.2	26946.6
C10 H10 O3	160.052	8.377	1.78953e+07	320297	1.15392e+06	1.21247e+06	89694	718793	156255	240651	1.30296e+06	61383	166502	374162	213546	269677	1.55533e+06	250674	83619.4	204490	923078	58875.6	73395.5	1.18426e+06	56409.9	1.15888e+06	229389	814930	330506	119643	614354	355174	551428
C10 H10 O3	160.052	9.58	634986	80120.8	351614	171884	102784	128935	350698	364033	234416	127205	37774.6	24102.1	193228	159113	99547.5	312185	111727	133758	64091.3	129579	101231	145887	48272.9	393517	9765.97	44086.9	35561.6	15475.7	66963.6	15342.5	94686.4
C10 H10 O3	160.052	8.964	1.56057e+06	110534	350075	296635	75112.2	50455.8	186339	42520.1	108821	182728	17403	13200.4	81041.9	131618	41939.7	1.49522e+06	238530	1.56057e+06	93958.2	87003.8	102897	71197.8	19021.6	126119	80265.4	34927.4	24609.4	50871.9	17521.3	36283.2	82511.3
C10 H10 O3	160.052	7.044	8.34534e+06	3551	28178.6	36323.7	29364.9	22129.6	15104.8	3027.87	3532.23	41552.4	26666.3	114325	23459.3	31303.6	21673.8	33550.4	8.34534e+06	3897.54	62494.4	15011.7	998247	53254.6	2697.89	29793	9031.38	28025.4	25214.2	27746.9	24812.2	12464.3	16582.8
C10 H10 O3	160.052	9.31	588979	29938.1	362889	177643	49823.1	90915.9	588979	102098	278833	107874	30077.1	27898.2	43068	24818.6	68693.6	83287.6	69490.5	115291	37653.6	118799	64568.6	152405	8474.93	209212	28461.7	34150.3	81489.7	4733.2	9087.88	6683.07	134676
	160.071	1.835	7.91656e+07	12460.8	9140.27	2274.77	2212.19	9876.7	1568.75	8207.74	1275.45	9626.1	10319.9	5389.11	5286.27	12845.4	8322.01	2458.41	15047.7	1371.31	27909	23701.5	3373.33	2328.97	2025.34	2985.05	1961.92	117599	7.91656e+07	24795.8	47947.9	8882.58	8114.36
C7 H12 O4	160.073	8.061	1.34153e+06	13580.6	11680.1	3550.36	40032	14893.1	10667	20354.5	13499.9	18509.1	13669.8	13142.4	13106	15584.3	3881.96	52554.1	9601.37	14166.4	63986.7	11500.8	13144.1	14345.9	3441.22	4700.21	14107	13188.8	21050.4	19073.2	13032	11128.9	12171.9
C7 H12 O4	160.074	6.31	2.38985e+06	42972.4	75835.3	36073.8	2.38985e+06	77541.1	24772.2	581594	25438.3	49017.3	68455.3	62371.8	17656.3	55782.5	55986.7	35297	41102.1	35676.2	105352	24056.9	24946.5	94380.2	43819.4	51363	42577.6	47176.2	55128.4	24317.5	7528.45	65682.9	35608.8
C6 H12 N2 O3	160.085	1.984	6.54825e+06	5360.21	1867.9	1669.06	2736.58	6.54825e+06	2002.96	1586.81	1347.67	2134.03	2725.56	2867.27	5399.31	1991.56	2291.84	2997.77	1958.41	1679.55	11891.5	1817.17	1693.67	2404.75	2164.1	2939.41	2087.31	1065.64	65719.5	2024.9	1987.82	1938.52	894.096
C11 H12 O	160.089	11.279	752163	27427.9	35991.1	21951.1	41255.7	25470	49319.2	151896	30522.1	31918.8	12460.7	353586	19650.5	20910.7	17629.3	12611.4	4079.19	61947.4	22842	8851.36	13111.1	209677	25441	64782.5	27220.8	25198.7	22645.6	25220.6	24606.1	28008	29957.9
C11 H12 O	160.089	9.94	782995	2012.58	30029.2	32026.5	11400.1	30862.5	24205.5	42623.6	34376.9	27462.9	39352.7	782995	28417.8	10753.2	35248.1	31092.2	32642	14103.6	30042.6	26979.9	74797.6	28167.9	10689.9	34757.9	6039.92	30707.4	37630.4	34922.9	3360.75	29323.3	26702.8
	160.093	1.421	1.20673e+06	4656.62	793.771	3834.33	870.384	819.858	3044.71	4183	411.619	604.007	1.20673e+06	814.946	4497.9	620.983	1062.92	1117.58	1878.64	7712.69	65050.9	2052.15	5393.75	832.587	657.627	3299.82	17317.6	601.58	25625.7	6971.13	1392.19	561.103	2128.86
C8 H16 O3	160.11	8.535	493609	1626.16	3085.93	9398.21	447402	18606.8	6457.13	493609	2109.91	3288.73	4071.76	38313.2	4866.66	2386.82	2165.93	3086.9	2896.64	12636.8	25868.6	4928.68	4798.4	1897.93	1712.78	3236.4	1449.85	2140.89	10408.4	1809.83	2129.18	7667.43	6924.24
C12 H16	160.125	9.591	57581.5	3477.02	815.339	1924.29	6435.84	1673.01	1506.81	1186.39	2695.35	1152.4	3438.41	2387.65	1154.87	4860.48	1932.8	1936.47	1226.87	2804.55	3101.35	275.822	57581.5	728.216	21927.9	2682.94	235.862	636.174	3789.82	2043.38	1332.33	1716.33	1601.63
C12 H16	160.125	10.131	485965	29305.5	29468.6	19911	27548	11295.5	9964.82	54251.7	11755.9	5693.51	66455.1	15614.8	11395.5	20043.9	8203.91	8194.87	16060.5	37859.4	13395.9	15282.2	125398	22684.2	485965	35610.5	11795.1	12607.5	44578.2	22652.5	2773.69	14079.8	11959.3
C12 H16	160.125	7.914	540011	75691.1	14518.3	19756.3	22145.8	13589.2	11412.7	18966.3	8021.44	19899.3	19613.7	15363.2	16909.4	3633.58	24822.5	155675	22673.4	21462.9	20042.9	7733.91	28454.2	152892	4026.3	540011	13013.3	16743.9	30294.7	26305.7	14533.4	58609.9	9123.27
	161.026	1.053	5.5207e+07	1.8022e+07	7.84629e+06	1.35148e+07	1.37537e+07	1.28593e+06	4.42278e+06	1.81415e+06	1.2071e+06	2.16153e+06	5.5207e+07	5.09816e+06	4.50439e+06	1.45658e+07	911804	1.81542e+07	1.51435e+06	1.04569e+07	2.13585e+06	4.42421e+06	2.90562e+06	8.70419e+06	6.25096e+06	364455	2.80622e+07	1.08603e+07	2.04145e+06	3.57413e+07	4.42399e+07	5.04589e+07	203260
	161.026	1.142	7.87902e+07	1.8022e+07	7.84629e+06	1.35148e+07	1.37537e+07	1.28593e+06	6.16634e+06	9.48301e+06	1.76994e+06	1.67434e+07	5.5207e+07	7.87902e+07	7.53893e+06	1.45658e+07	4.88471e+06	1.81542e+07	4.86619e+07	1.04569e+07	2.37694e+07	1.40613e+07	2.90562e+06	8.70419e+06	5.41289e+07	2.1416e+06	3.60059e+07	1.08603e+07	7.73978e+06	3.57413e+07	7.24524e+07	5.04589e+07	2.31405e+06
C3 H8 N5 O P	161.047	2.666	937042	105633	1493.64	2128.64	7895.44	14280.9	2913.48	7070.24	1224.82	1264.66	1723.04	1365	1175.87	4437.17	13033.5	11663.4	11207.4	1121.2	25048.9	3085.28	3703.41	4554.03	4407.89	13340.1	8965.75	1593.84	937042	3698.04	1517.81	3859.37	1381.08
C9 H7 N O2	161.047	1.796	1.379e+07	1.379e+07	82508.2	4151.26	11119.9	19173.5	6417.32	3332.68	8112.45	13421.5	61517.5	20730.2	94728	16232.2	4048.59	4675.96	4984.64	51718.8	135493	10295.3	40933.3	18812	5790.83	8028.49	3580.33	27205.6	5.40709e+06	8577.9	23276.8	14583.8	14808
C9 H7 N O2	161.048	1.334	1.39989e+06	13957.4	8099.64	2567.47	11914.9	14290.6	1067.48	16475.5	1166.82	1796.28	27211.4	14074.8	3541.58	5270.07	2723.41	2638.5	5243.18	2011.79	23811.5	9343.5	5102.68	2654.06	3648.71	8204.57	3166.46	1933.14	1.39989e+06	6924.04	9054.65	7267.98	8947.2
C9 H7 N O2	161.048	7.391	4.1619e+06	32151.3	3206.86	2806.19	13861.8	13893.8	10172.5	2705.29	3119.3	3403.8	4211.2	2529.14	2907.61	2597.73	3612.96	2880.59	12424.8	2750.46	22847.9	8142.25	12871.2	2542.6	2543.21	3118.64	2669.05	6656.15	4.1619e+06	2523.3	3531.06	12041.2	8474.27
C9 H11 N3 O2	161.06	10.583	2.46482e+07	4346.91	6030.59	15128.7	18321.3	24794	11144.9	5312.78	5506.4	14414.8	10645.7	6118.38	14153.9	2.46482e+07	2446.1	17745.2	6396.58	208937	39090.1	5951.56	163201	9085.89	10681.3	7301.56	17344.4	11276.1	42109.8	100276	2232.62	8229.81	4237.44
C6 H11 N O4	161.068	1.662	8.51607e+06	19636.5	82944.4	140046	373369	23099.7	193310	370852	41050.5	59273.4	8.51607e+06	48806.9	44943.7	207036	17624.2	202783	51295.2	28737.9	380139	5865.87	1.45005e+06	43959.9	27391.2	148821	94367.3	69325	5.92684e+06	7.06461e+06	66885.9	51052.9	91744.8
C7 H15 N O3	161.105	1.329	1.47384e+07	1.27397e+06	114988	91172.2	42350.2	481160	15786.8	30274.8	183459	179266	344334	19211.6	134826	33063.1	31363.1	226294	53834.9	39245.7	189020	55902.5	92994.3	122469	13298.8	89707.3	450728	8283.63	105110	15000.4	9736.03	28517.9	47306.2
C8 H17 N O	161.141	1.305	3.70244e+06	74360.5	51489.7	12265.5	66591	3.70244e+06	7230.23	220024	11497.9	12943.7	116118	60921.3	30461	15930.9	88106.7	19462.7	315588	9008.66	285204	88824.5	118824	14222.1	24387.8	35011.1	21570.5	9555.34	204424	56367	36010.3	31841.6	38180
	162.013	1.148	3.6187e+07	4.4378e+06	3.41785e+06	4.76626e+06	7.41758e+06	30884.3	4.96965e+06	1.94171e+06	999539	4.00429e+06	707257	1.19968e+07	2.38209e+07	1.39694e+06	2.05668e+07	1.3131e+07	2.52337e+07	2.5429e+06	2.23016e+07	1.58666e+07	279852	4.6588e+06	6.43676e+06	137591	1.09561e+07	262976	178868	2.90264e+07	4.17399e+06	682120	66918.2
C9 H7 O P	162.023	1.154	628281	57113.2	60722.3	97858.8	128946	5928.94	88594.2	12399.2	20070.3	79144.3	496286	389936	353750	132931	271347	268185	328502	69790.3	285482	196636	27928	108999	479531	16065.2	117271	91682.2	18689.1	305707	628281	362406	21956.3
C9 H6 O3	162.031	8.594	643524	10906.2	15295.4	22273.9	12221.8	31922.5	9331.06	25471.1	29602.4	26853.4	643524	17557.4	31979.4	77698.8	8041.76	42273.4	30545	21904.7	61547.6	11415.4	13969.6	25159.3	12433	29249.4	17328.8	23059.3	18351.9	11692.5	34018.1	10219.3	42248.9
C9 H6 O3	162.031	3.075	1.07082e+06	22760.7	23975.5	2514.68	18546.3	30962	15999.4	2330.92	7103.01	29557.6	97535.5	36464.8	31093.4	32123.9	52044.8	28804	27040.9	28577.5	55168	13486.6	55139.3	26941.8	19838.2	30748.4	25123.6	1.00638e+06	16071.2	21329.6	71174.8	16736	1.07082e+06
C9 H6 O3	162.031	3.246	693975	22971.3	24359.7	1944.35	15706.9	18638.5	15630.7	15319.7	6753.43	24393.7	76460.1	34861.2	21668.8	2452.72	48506.9	2396.52	24908.1	21215.2	44544.5	15851.2	50302.2	22916.4	25393.8	1893.39	1881.81	546511	16176.3	28335.9	39155.4	16266.5	693975
C9 H6 O3	162.031	7.11	1.69216e+06	44486.7	44794.2	43293.6	33138.1	39089.6	24765.9	30161.9	38951.3	69247.5	159700	34988.4	106692	45394.9	168990	48144.1	64599.2	56838.8	181170	35105.8	131802	4404.38	39928.2	39646.5	56472.7	1.69216e+06	40488.9	4335.4	65266	47628.5	63679.4
C9 H6 O3	162.031	8.727	1.34936e+06	11911	14600.3	19336.6	20210.2	15044.8	12430.6	13117.1	18709.2	145170	1.34936e+06	50430.2	94281	200870	57943.6	41992	60215.9	20390.3	126883	10956.5	26804.7	15090.6	18114.1	14357.5	30502.8	5893.58	15183.4	12180.6	9550.25	23293.6	22085.8
C9 H6 O3	162.031	7.974	250013	5793.49	17286.2	25566.9	15263	15857.8	10526.8	2186.78	18302.2	45174	113866	27603.4	44735.6	73677.2	84075.2	40993.9	113055	1865.79	238358	10188.1	17948.1	16914.2	11820.5	18642.3	55994.1	61272.9	15575.9	16143.8	62043.3	29224.3	250013
C9 H6 O3	162.031	9.552	4.653e+06	12926.1	66715.4	19962.9	11087	17727.4	48706.1	4224.53	40004.7	105146	4.653e+06	28610.4	89833.5	255947	11835.3	8335.67	59820.2	15068.1	10267.1	24388.4	247952	8957.32	1509.05	14519.1	42102.2	5854.02	13014.2	9947.6	15685.7	8096.07	9555.54
C9 H6 O3	162.031	2.453	5.09906e+06	61538.8	51084.1	5512.7	34552.6	38478.7	11867.1	46945.9	7750.42	4394.7	166483	80123.2	48581.4	51046.7	103586	47311.4	4280.58	22756.3	71991.3	28285.3	39520	56828.7	4159.76	50676.4	44675.4	103571	84262	46236.5	41211.4	14415.1	5.09906e+06
C9 H6 O3	162.031	8.411	3.84776e+06	38973	46310.8	73826	54792.7	30075.6	30472.8	37923.6	39288.3	81676.5	1.90175e+06	217886	442480	3.84776e+06	374510	158231	473094	50050.1	184072	38841.6	275176	44335.6	49224.8	5725.32	261503	69771.1	37686.4	39810.9	58502.4	53038.1	59754.6
C9 H6 O3	162.031	2.702	468368	29037.3	2252.55	29013.2	23488.3	29291.3	14758.8	19496.7	26540.4	3741.2	30087.3	122300	2161.18	34572.6	34829.1	26781.2	15337.8	20771.9	51050.4	15902.1	468368	27434.8	25648.4	2326.34	23517.9	49123.1	33387	2761.55	27283.9	4706	246280
C9 H6 O3	162.031	9.133	1.05751e+06	13797	19231	2093.93	25011.8	22797.4	12836.8	27305.3	17944.5	836971	85701.4	115313	1.05751e+06	163398	143156	663868	720788	19499.2	24969.4	12040.3	286921	18308.2	2340.76	21903	36512.5	23569.1	12405.4	5986.85	22032.7	14212.8	21556.5
C9 H6 O3	162.031	8.915	617677	8038.03	8414.44	11050.4	5114.22	8625.89	5496.87	8394.71	10316.1	162293	74534.4	16275.6	37810	44693.3	2221.74	4387.32	24508.1	8857.08	25856.3	6583.93	33923.7	9089.81	7645.79	11185.1	10912.2	5203.52	6444.03	13938.8	22485.9	8613.31	11040.7
C9 H6 O3	162.032	4.633	2.0758e+06	2250.41	19565.8	20944.8	2422.12	20240.4	10132	16185.2	1661.41	3443.22	350834	21589.8	18907.8	4555.07	2.0758e+06	30014.4	28515.1	21542.4	1.53036e+06	16422.9	19441.2	1851.47	19111.8	12969.3	43129.3	41319.8	24141.1	1930.2	463229	7562.13	700698
C8 H6 N2 O2	162.043	1.298	1.48738e+06	4215.54	23565.6	5439.32	30477.1	27909.9	3309.1	32177	2898.22	6224.83	53144.4	25380.1	11174.9	7024.35	40324.2	7241.36	144437	3671.78	67022.6	18248	9965.63	5241.49	12141	16023.7	9859.41	3968.86	28627.5	25432	20085	14194.5	17474.1
C6 H10 O5	162.053	1.523	5.0079e+07	413489	1.94494e+07	3.47806e+07	1.70987e+07	1.12522e+06	1.3909e+07	1.02751e+07	1.97898e+06	830185	824171	952933	2.71981e+06	8.44307e+06	2.96312e+06	1.39735e+07	1.87798e+06	5.0079e+07	1.7801e+07	3.3658e+07	3.3465e+06	7.5178e+06	819369	9.6611e+06	1.54885e+06	5.95533e+06	5.05797e+06	1.62445e+06	3.84331e+07	2.50913e+06	1.66158e+06
C6 H10 O5	162.053	2.001	501836	33232.7	47368	71726.6	39506.2	24900	48198	38568.1	27684.1	15838.4	21547.1	17364.6	28611.4	501836	63574.6	53574.1	46254.4	30565.3	90545.3	17974.5	35559.4	42170.8	142684	85321.6	17141.6	4667.48	271995	45808.7	66374.6	422218	70187.3
C6 H10 O5	162.053	1.759	1.53247e+06	20707.9	1.28418e+06	69751.2	102353	17460.2	158060	62081.2	13712.6	4997.5	28998.7	16150	33223.8	694812	105551	1.53247e+06	33247	196470	142637	31829.3	6868.93	18797.8	144837	118572	200152	41808.9	485213	378352	106730	7386.15	70187.3
C10 H10 O2	162.068	6.638	1.93008e+07	262474	238977	54679.5	241065	198518	144305	4217.14	203403	226942	10594.4	215936	38113.6	14453.8	227511	1.93008e+07	4139.48	242165	208484	134565	148534	197404	10284.2	201061	8761.65	217481	209342	3707.85	197615	121002	121991
C10 H10 O2	162.068	7.954	6.75425e+08	158089	272268	226556	275047	327860	101201	126959	145290	88506.2	85954.9	22039.1	193265	180487	166145	6.75425e+08	275648	333262	86326.3	659792	177185	107527	687611	254478	45910.5	202307	170333	32401.5	51034.6	69632.7	241198
C10 H10 O2	162.068	10.315	3.08638e+06	202090	123386	89304.8	952452	136715	120862	64822.8	107539	29044	66829.8	83996.4	3.01475e+06	358410	87254.2	164595	3.08638e+06	135734	101083	115086	328536	105746	74385.3	110044	13220.7	70446.8	71609.3	115488	123054	173553	47279.7
C10 H10 O2	162.068	10.179	3.01475e+06	212853	126592	97910.8	952452	154244	125176	65935.4	110792	732330	77338.8	54241.1	3.01475e+06	214429	88534.8	806839	190755	153975	101554	115228	328536	115320	90770.1	119725	52365.9	71325	75883.5	116425	124968	173553	42415.8
C11 H14 O	162.104	7.909	510513	80956.2	28875.4	22012.3	44987.3	12651.2	16278.9	83954.3	32076	28407	17906.3	6169.47	20059.6	21758.7	31588.7	60504.4	19661.7	17594.7	23702.9	8137.1	26490.2	142637	25977.6	510513	18915.7	4867.92	28203.7	6272.66	3345.64	70816.9	11746.4
	162.944	1.223	1.69806e+06	20078	40989.8	44090.6	82632.6	27534.7	106455	20090.2	39821.7	116682	47538.4	52142.6	39293.3	23407.7	304291	25046.2	251232	20708.8	116579	38417.8	11005.8	22354.1	36995.4	26167.3	27038	6999.73	49140.7	50828	62136.5	31888	5039.25
C3 H5 N3 O5	163.022	1.103	821789	175526	105242	176086	216683	18262	122644	85462.7	28316.9	172665	393395	690235	423200	113425	358948	350916	821789	116597	502912	349076	17706.5	139108	442047	11966.3	438660	60112	39846.2	767699	518120	313225	13437.8
C8 H5 N O3	163.027	5.079	194636	1015.45	6196.52	951.884	1177.89	5648.95	2590.57	955.462	932.752	1064.82	1074.47	927.871	830.285	1014.93	1250.7	1150.66	1042.7	1036.04	4062.07	2273.66	2156.32	1002.27	991.994	952.625	926.649	1165.6	194636	993.8	1216.77	2103.35	1523.34
C3 H9 N5 O S	163.053	1.418	310539	6024.56	2941.59	12704.5	2925.55	3015.79	10088.3	13859.8	1363.85	2001.3	124038	4212.68	14903.2	2057.55	3521.83	4283.31	8764.91	25555	215538	25860	8719.67	3263.81	2178.96	10933.5	2565.89	2422.58	179957	11481.9	4847.47	5928.23	7053.7
C4 H9 N3 O4	163.059	1.15	4.50161e+07	7.98168e+06	6.1346e+06	8.86111e+06	1.30963e+07	83242.4	9.19671e+06	3.39767e+06	2.16209e+06	7.65072e+06	1.39104e+06	1.85806e+07	3.6585e+07	2.82577e+06	3.19583e+07	1.99567e+07	3.38372e+07	902627	3.85125e+07	2.31975e+07	528297	8.27322e+06	1.04177e+07	330462	1.51093e+07	487562	350913	3.30399e+07	7.56653e+06	1.10901e+06	152089
C9 H9 N O2	163.063	9.21	4.28747e+06	1807.24	4607.71	1356.63	7451.09	6890.4	3424.22	3047.63	1521.93	4047.31	2233.65	1909.8	5209.52	3212.68	1421.56	1880.97	1774.05	3977.09	17187.2	3400.74	4505.91	4391.61	4968.63	2466.72	1005.73	1818.95	6305.04	1089.75	1828.26	2557.7	3038.38
C9 H9 N O2	163.063	1.535	7.39914e+06	7.39914e+06	23425.8	5332.7	27016.8	106883	28160.3	4453.2	7186.99	44642.7	95403.8	21287.3	19282.1	19851.9	6330.47	54369.4	16979.7	24092.1	1.13482e+06	9425.16	18170.6	41282.2	12067.6	48643.5	4103.84	6025.35	926185	25604.2	9403.3	9082.55	10534.6
C6 H13 N O4	163.084	1.319	1.0754e+07	14973.6	35358.5	21662.1	75583.6	46818.6	95797.5	66813.8	7424.27	8514.04	1.0754e+07	50261.7	50305.4	11708.4	12922.3	12167.7	37856.1	16175.9	126599	36008	35239.1	8027.61	21656.4	21242.7	12577.1	7407.55	66134.9	33964.9	24711	68354.3	31374.8
C6 H13 N O4	163.084	1.603	690826	20248.3	25605.7	43387.8	16210.8	39984.2	55430	28170.1	24863.8	66781.5	690826	30935.4	55968.9	285189	80961.9	208617	41017.2	88543.9	309338	28619.6	28628.1	87312.6	50062.8	208518	22897.3	23264.5	321891	13850.9	13969.8	195673	95745.7
C6 H13 N O4	163.084	7.805	276811	1575.69	1993.3	1687.5	5204.04	4683.73	3191.6	3589.48	28955.8	1672.2	34622.2	1271.01	2111.74	1340.96	1485.56	230774	1276.23	1468.38	276811	2528.03	4939.39	5909.37	2870.53	1371.94	1005.78	3069.22	13536.3	3212.93	5307.25	22872.3	11698.9
C7 H5 N2 O P	164.014	1.127	4.9891e+06	862679	569881	883012	1.06527e+06	32289.9	654430	436506	166019	857002	1.35971e+06	3.1462e+06	2.74087e+06	469350	2.39152e+06	1.76153e+06	3.87264e+06	551887	2.83516e+06	2.02105e+06	94221.1	672855	2.08556e+06	59130.8	2.19834e+06	247029	183508	3.81585e+06	2.18455e+06	1.14807e+06	59608.6
C9 H8 O3	164.047	8.931	237747	14691.3	28994.1	43503.5	19196	21817	3412.32	23359.1	1610.52	39881.7	42575.3	178664	88296.9	67179.5	18015.7	237747	94757.5	15579.3	41805.8	15186.7	56349.2	22493.9	17928	4472.61	12555.9	83290	13781.8	16817.3	14633.2	13141.9	3513.61
C9 H8 O3	164.047	7.741	3.00955e+06	180503	52487.3	348284	81040.3	76504.4	39319.4	38930.9	31037.8	382174	36767.3	55427.1	643417	105937	53464.1	121269	61332.1	11339.2	129849	66608.3	51115.4	59272.6	1.69037e+06	63212.8	78739.4	1.22253e+06	385367	3.00955e+06	56968.3	1.70436e+06	27032.5
C9 H8 O3	164.047	9.431	7.70526e+06	201629	512315	191276	121248	183889	191613	519299	361338	336651	78886.3	660577	535249	184823	48820.5	500688	185470	303527	131219	128169	7.70526e+06	43479.1	75225.3	295032	21397.2	259186	308738	73453.7	106614	42303.1	51784.4
C9 H8 O3	164.047	7.13	4.9394e+06	30475.9	40254.7	76835.6	67606.6	65530.8	37711.1	55138.7	32246.1	77635.8	54789.5	70300.2	97239	59107.4	218812	78436	82049.2	37510.7	1.62728e+06	31718.3	49519	60287	47892.2	77025.3	56527.9	4.9394e+06	61415.8	52944.3	39575.8	34915.7	32691.6
C9 H8 O3	164.047	7.345	3.45168e+06	44713.2	37936.6	61321.4	21460.5	32521.6	35910.9	172426	42230.5	408171	28116.8	18875.2	73303.6	57516.4	37682.5	51287	29352.7	11686.2	72873.4	24727.3	37448.8	29514.1	31688.8	17295.8	22373.5	3.45168e+06	35998.7	49529.5	239698	28388.3	30449
C9 H8 O3	164.047	8.241	952152	28611.1	27996.4	342558	18850.5	10076	18029.9	24770.7	22217.6	40013.7	3442.03	18237	256812	18354.9	19886.1	46931.8	36965.2	25356.9	13390.1	14189.6	33573.7	20061.5	450016	7426.66	75771.3	952152	168092	508121	13183.8	886092	33972.3
C9 H10 O4	164.047	9.703	1.21651e+06	1683.93	2874.79	12583.5	11127.3	6888.12	13225.4	17278.3	22928.5	44723	68383.1	1.21651e+06	52285	64855.3	1267.72	5325.04	148435	15894.4	13849.7	11379	196617	1472.05	11870.3	21984.9	5154.6	260133	17733.5	12896.7	9461.01	6696.7	13478.2
C9 H8 O3	164.047	10.027	963090	14780.7	12729.9	17584.1	11584.5	11960.2	897.926	11725.1	13992.4	44109.1	963090	34155.4	27206.7	462556	8535.2	23862.5	14523.8	5866.03	6100.32	5879.22	303836	1194.67	30494	15950.6	1693.4	261135	14550.4	2628.8	1043.94	9131.48	14284.7
C9 H8 O3	164.047	8.629	1.47311e+06	81830.6	73664.4	110854	60390.8	57484.6	40885.6	392993	55325.5	83328	50671.2	61608.2	1.47311e+06	100065	28617.1	172866	253395	75035.4	965182	25096.1	284073	56107.4	92370.8	87916.6	37224.9	701873	41562.3	76874.8	51995.1	49590.9	76970.3
C9 H10 O4	164.047	1.812	3.49108e+06	1.26229e+06	106582	81041.1	442764	104015	111387	979085	52337.1	3.49108e+06	185864	220734	824440	95375.2	48648.7	89106.4	167474	296847	152444	74989.4	853000	116806	90756.3	131893	177112	181100	1.06816e+06	163750	270100	268410	110351
C6 H12 O5	164.068	1.535	4.51607e+07	133630	249916	689557	266217	790515	98790.8	109741	554610	163317	378513	51740.1	268565	460797	4.51607e+07	422093	402325	91019.2	2.53151e+06	245794	180491	6.81518e+06	356861	1.14605e+07	1.05963e+06	59817.3	3.44866e+06	322316	130236	473251	263442
C10 H12 O2	164.083	10.424	196198	940.298	3025.86	6727.86	42357.8	48282.3	6041.94	2771.79	8682.56	2087.37	3547.53	9256.52	6582.92	5457.18	5008.53	7437.15	7339.23	9819.88	5834.53	3952.4	196198	5312.38	3345.52	13441.7	733.012	7529.22	8109.65	5072.88	4528.34	5417.56	3125.62
C10 H12 O2	164.084	9.789	843410	27538.5	12099.6	8352.44	54396.9	5361.93	7673.38	48322.9	18784.6	12725.4	3266.66	12997.9	45316.4	13157.7	2481.88	1571.1	9323.69	40262.9	9056.46	11650.3	843410	16438.7	18156.5	34119.7	8543.62	9738.26	19531.6	9620.63	9576.9	12960.2	48722.7
C10 H12 O2	164.084	7.517	493454	21206.3	28367	21662.9	105145	23868.2	17487.1	33506.1	27316.6	43815.4	18125.4	2233.93	10291.5	493454	11962.8	24801.5	20298.7	41748.3	16792.2	15285.3	14177.7	32287.1	7636.31	40867.6	25831.3	30393.3	16497.8	34727	28064	11902.7	21791.4
C10 H12 O2	164.084	8.204	458220	50529.7	49058.3	28337.1	168144	17498.9	33025	35160.4	14601	7594.57	17328.6	19352.5	167140	126822	15415.2	194528	13259	458220	13714.6	61271.7	11965.5	13308.9	19439.7	301312	2536.3	12183.3	121737	4616.44	20781.7	20636.8	141720
C10 H12 O2	164.084	10.068	83415.4	23870.1	4846.15	6052.96	39227	9202.34	7229.89	15171.5	3648.21	9378.38	3257.94	83415.4	3943.13	5666.65	10855.1	8045.55	7923.65	10155	4768.36	4135.99	16087.9	7191.08	6249.12	11571.1	3025.96	7662.01	5530.89	4294.88	5986.96	4871.97	7284.01
C10 H12 O2	164.084	9.249	1.09649e+06	6845.4	9469.09	29977.6	1.09649e+06	22795.4	14230.7	8908.28	5338.87	13678.5	11442.2	20788.9	16616.7	19523.2	13899.9	10140.9	3378.95	55460	18242.1	30602.8	18865.6	12571.3	18960	33279.6	51613.9	14446.2	19172.6	77580.1	6111.91	12227.4	6001.19
C7 H16 O4	164.105	2.228	303854	101361	79591	63493.7	122046	79320.5	40076.2	57293.4	121039	31179.8	59456.5	71282.2	33778.9	43570.9	59212.8	38003.5	18820.2	67081.7	122871	37136.1	25719.3	106103	42160.8	303854	58261.3	22720.7	78122.8	37084.4	75417.6	96452.3	21576
C11 H16 O	164.12	9.786	549687	46489.6	12597.9	6787.81	39265.3	6315.05	8015.03	31943.2	1308.79	5187.7	9481.47	13488.8	6594.48	17760.8	31636.6	90621.4	10339.5	8754.52	9416.02	6477.31	33602.1	329120	1411.74	549687	4485.34	1567.13	38341.5	6122.43	5833.8	6145.77	11961.7
C4 H8 N O4 P	165.019	1.139	1.81642e+06	377496	225513	309969	284287	29700.9	129984	241476	41444	371069	1.23934e+06	1.80181e+06	170854	363213	120673	383660	1.07818e+06	177535	490497	276695	62029.2	160646	1.28446e+06	44573.5	891535	191901	117768	922193	1.81642e+06	1.1082e+06	53339.1
C8 H7 N O3	165.042	1.612	1.59209e+06	19649.6	34851.8	28411	13872.6	23115.2	17332.6	4852.04	9289.11	108333	103949	123826	32259.4	1.59209e+06	7675.72	149125	18500.5	30309.5	380393	37372.5	131372	369242	7960.57	713325	9233.73	25597.7	395830	17032.5	159624	12429.8	316280
	165.057	1.143	7.38742e+06	1.33315e+06	1.00334e+06	1.37024e+06	2.02169e+06	20420.6	1.56509e+06	533819	361877	1.27797e+06	195518	3.07388e+06	6.006e+06	430381	4.94006e+06	3.21956e+06	5.42572e+06	794329	4.04328e+06	4.12311e+06	80037.1	1.29034e+06	1.92049e+06	47910.7	2.79154e+06	73610.8	44872.3	5.99405e+06	733081	182871	19232.2
C5 H7 N7	165.076	1.457	930925	8513.43	19216.9	15317.3	4051.47	25945.4	12163	16710.2	6239.67	2412.88	149547	4077.13	17968.2	3457.57	5193.07	4464.5	600010	114326	930925	25156.4	14905.8	4284.41	2627.08	13182.1	69141.5	76660.9	759777	15971	22579.6	74975.1	24415.3
C9 H11 N O2	165.079	1.973	3.75919e+06	673342	122176	122804	357320	296489	74411.5	330820	51373.9	309171	203143	237150	578595	114472	69296.6	71861.2	172733	241798	191392	115252	562161	196387	149206	155583	110501	187366	388726	211164	462997	294264	84204.8
C9 H11 N O2	165.079	1.391	1.09996e+06	1.09996e+06	19830.1	18043.4	90413.3	162709	83169.9	28300.3	6506.29	111474	176162	11171.3	39902.3	29062.6	5970.12	134219	15379.2	36294	432815	52256.6	19672.4	26125.6	6609.57	25772.6	4678.7	3440.62	894997	33324.4	16583.5	12484.3	15368.7
C10 H15 N O	165.115	2.159	784323	5317.95	9137.37	3351.64	7106.83	237461	6234.24	2551.19	2176.44	59673.4	6064.3	2420.66	7702.78	23410	10173.4	73559.7	2020.64	2777.33	29852	1886.87	6279.69	2990.53	2371.73	4462.94	2352.87	1765.95	85600.1	3496.96	3235.48	5763.31	4614.53
C3 H8 N2 O2 P2	166.005	1.132	2.51969e+07	5.80997e+06	608574	5.92443e+06	3.8718e+06	880625	1.37553e+06	4.44992e+06	1.14215e+06	1.10481e+06	2.25319e+07	1.77648e+07	2.18315e+06	6.27209e+06	1.8166e+06	1.45494e+06	1.3239e+07	5.95192e+06	3.19572e+06	2.78509e+06	1.29531e+06	3.63813e+06	1.30656e+07	1.2089e+06	9.35696e+06	4.80276e+06	3.90141e+06	7.85759e+06	1.92059e+07	1.20677e+07	1.38458e+06
C8 H6 O4	166.026	5.634	376816	29108.1	22385.5	20609	12366.5	15322.5	13266.3	11625.5	17210.8	16821.5	34271	22724.4	3140.78	49469.5	376816	22946.3	19093.9	16996.7	206875	23281.3	9770.88	22903.8	14362.1	24917.8	117963	15817.2	22719.5	36616.4	195101	9549.1	25794.3
C8 H6 O4	166.026	7.635	2.77352e+07	711673	874611	856606	59386.5	64521.1	593347	838965	922028	2.77352e+07	703612	874645	24320.1	838749	838007	1.4429e+07	158520	36187.6	734241	720638	535182	431471	666315	758275	39434.5	676732	746098	47990.6	778230	125780	657705
C9 H10 O3	166.063	8.445	815617	44167	48937.8	151957	45646.2	16175.3	67973.7	51880.5	40216.4	352423	40095.4	97237.7	181318	815617	67176.9	224881	70851.7	33969.7	197804	452323	567971	34106	21972.8	282118	195890	49189	50885.6	28886.1	8723.4	11364.2	72580.3
C9 H10 O3	166.063	10.079	2.28634e+07	382622	196525	198191	70719.5	201666	99243.3	50487.4	603984	113351	468616	76426.6	1.38723e+06	470919	34039.2	117199	2.28634e+07	86863.8	64301.7	94445.9	1.98636e+07	150226	58350.8	758547	41223.4	441493	986508	45237.5	35760.6	224184	96879.6
C9 H10 O3	166.063	10.358	4.72868e+06	44249.4	66797.7	58321.7	56895.2	46889.9	32945.6	34073.7	54196.6	38301.2	561149	311128	508326	1.25868e+06	37992.6	47092.5	4.72868e+06	22247	30411.6	17377.1	1.60238e+06	55385.6	27304	70854.3	15141.5	48495.9	56096.7	31351.8	39780.3	25073.3	33290.4
C9 H10 O3	166.063	5.741	1.88526e+06	40258.9	899774	66663.7	335873	236748	283906	122810	111642	55698.3	212241	66186.8	433849	132414	139185	1.56782e+06	211093	147035	588029	56912.6	135125	641056	60511.1	1.88526e+06	43995.7	272389	59485.3	104537	92630.4	546922	509674
C9 H10 O3	166.063	10.456	9.28495e+06	43712.8	80025.9	66660	72284.6	28903.8	59983.5	16808	66419.3	55143.4	373372	82679.8	192984	1.25868e+06	54745.6	57513.6	9.28495e+06	74994	28423.8	47391.2	1.60238e+06	59633.7	39333.4	83059	18640.5	76798	51096.1	42661.7	43219.6	23556.2	43312.8
C9 H10 O3	166.063	10.809	1.12448e+07	18266.7	21342.6	26326.6	15083.4	6511.11	2155.02	14949	24276.8	9484.49	24023.4	13799.2	75651.4	1.82139e+06	17346.1	25946.1	1.12448e+07	39024.4	17530.6	17793.4	107488	12552.6	9679.64	1686.15	48378.3	18951.2	19412.7	46532.3	1321.29	15403.7	20159.6
C9 H10 O3	166.063	8.605	815617	54169.3	174536	144973	47337.6	46882.3	117795	62766.6	91046.9	71024.6	74176.5	148392	350110	815617	92403.8	226050	86318.1	35777.6	196822	38319.7	137351	581946	10585.5	425562	195890	41429.6	115600	36646.1	26207.4	61635.1	112451
C9 H10 O3	166.063	4.854	3.47186e+06	161335	2.72003e+06	223799	186049	300421	1.43305e+06	39151	222036	121398	481712	97769.3	163829	167128	180805	1.44343e+06	194535	106146	926859	153696	234821	3.15763e+06	36125.6	1.06085e+06	108398	287588	112841	109352	174692	189618	1.50122e+06
C9 H10 O3	166.063	10.205	1.10417e+06	32013.3	69134.6	63101.2	51017.3	52523.3	79016.3	39574.5	32396.9	66878.9	133594	57546.3	1.10417e+06	182355	27885.9	63757.1	400359	25588.4	17349.1	23675.8	31818.8	61664.3	16966.8	98981.4	13296	31513	38715.3	19116.5	20964.1	32553.7	36306.7
C9 H10 O3	166.063	6.748	1.2578e+06	47681	198773	95272.5	173021	51618.4	84232	57840.3	71798.9	57225.7	62315.6	61470.4	90369.6	56266	47369.2	189132	65472.1	57691.5	69824	33121.7	48935.3	1.2578e+06	34094	69320.1	320037	76579	37530.6	154470	48096.7	37960.1	44340.4
C9 H10 O3	166.063	8.784	3.69631e+06	1.08671e+06	1.39535e+06	1.75982e+06	993743	1.48799e+06	859724	297126	1.41775e+06	1.90875e+06	749503	549162	252628	475098	578175	3.69631e+06	542528	1.87015e+06	281701	1.19113e+06	147686	581946	453541	1.53793e+06	373292	1.03176e+06	883303	674050	855763	602550	1.00943e+06
C9 H10 O3	166.063	2.365	3.94636e+06	115062	153987	3.94636e+06	118365	133943	3.1905e+06	198751	63523.4	271506	118445	27496.4	1.06982e+06	76141.7	56926.1	91160.5	56624.8	222824	306753	102915	120769	651411	52994.5	136069	1.23881e+06	55346.6	63246.5	217152	157513	70443.6	45981.1
C9 H10 O3	166.063	4.383	1.80372e+06	103288	315659	292912	112386	265743	227503	15031.4	481233	11500.7	229758	20616.6	196871	105393	231670	1.32154e+06	9220.46	92453.2	892424	149150	39068.1	503411	53546.9	1.5242e+06	155463	173468	151168	114692	172014	572626	503486
C9 H10 O3	166.063	5.992	7.57515e+06	662176	4.76606e+06	1.23735e+06	817626	1.1392e+06	2.76433e+06	132425	799196	412254	916193	428746	224315	407657	464918	3.60974e+06	1.04842e+06	298334	1.24189e+06	741750	291756	3.17572e+06	275653	1.97007e+06	430017	983771	313534	337816	353232	684090	2.24465e+06
C9 H10 O3	166.063	9.348	2.25367e+06	85927.2	344257	127953	72373.4	134037	158548	133571	233231	149430	49257.7	435500	2.25367e+06	1.42536e+06	122360	233526	219715	152486	200675	802615	372043	235572	56778.9	390031	23011.1	83933.3	124347	36993.1	71169.3	64109.1	149800
C9 H10 O3	166.063	4.112	2.70217e+06	121579	805510	689311	120766	224757	266799	72691.9	481233	81716	1.2004e+06	338654	2.70217e+06	1.15479e+06	231670	382239	150748	75882.1	844612	134177	1.71937e+06	525927	18877.2	905189	174537	335164	517962	853785	587006	572626	311072
C9 H10 O3	166.063	7.597	505396	31148.7	157693	35153.2	32320.1	42277.4	54057.1	54978.2	68852.6	101718	25513.9	38444	57330	151160	14104.3	112359	23697.9	71270.2	68400.3	17179.8	51433.4	92620.6	29304.9	29214.2	76019.9	53269.6	505396	62288.5	25254.4	41470.5	107276
C9 H10 O3	166.063	1.996	1.61401e+06	59052.2	186055	281691	385664	87842.4	678518	68223.3	115673	145193	115138	106594	42531.8	94776.7	79200.4	314079	145628	28639.4	401386	87092.3	86214.9	1.00587e+06	30481.3	1.61401e+06	89836.2	42244.7	202629	97942.5	52406.6	122160	121241
C9 H10 O3	166.063	5.521	1.46961e+06	56332.8	1.46961e+06	55049.7	493988	67242.5	79764.4	97237.8	62887.8	86835.3	135687	48709.9	71976.7	53574	78329.1	178439	10464.8	47034.7	143159	40813.2	32952.5	159816	29314.1	264238	59668.5	75918.9	31563.1	38414.4	95019.2	143123	64100.4
C6 H14 O5	166.084	1.559	1.43034e+06	22301.2	29526.1	81157.3	6224.95	39864.3	16273.3	5612.85	15972.5	7045.5	120248	3957.13	8350.16	20664.2	8182.4	10366.8	21401.4	130385	1.43034e+06	11879.6	22902.3	225443	12619.7	336225	12085.2	22038.6	855206	24539	12948.6	108267	14302.1
C10 H14 O2	166.099	9.4	1.64364e+06	23037.8	38204.7	26180.4	235450	33025.9	17800.5	97789.1	36577.4	31333.8	13188.5	57086.8	29468.1	10674.1	9846.4	24311.2	35192.6	50052.1	37104.6	22709.3	46438	29551.4	49530.9	38247.3	7389.91	27189.6	46641	38499.3	11861.6	22359.2	1.64364e+06
C10 H14 O2	166.099	7.241	3.39722e+06	34157.2	36834.9	1915.08	3.39722e+06	40322.4	17956.3	52119	9539.08	34136.7	1716.04	30935.9	33836	37748.6	21413.5	28764.4	26788.4	17437.3	9714.13	20303.7	16980.7	5538.08	33909.5	38246	21020.9	4253.55	26714.1	24479	5245.66	22202.7	1321.83
C10 H14 O2	166.099	8.46	605971	36149.8	49274.2	28936.2	605971	17408.2	9934.59	121527	1786.41	29728	29733.8	1983.13	29132.6	36393.6	47933.4	3270.32	32797.9	14474.4	32617.6	29823.5	19066.7	37871.3	36995.1	70314.4	10267.6	30936.5	34907.3	5977.49	2801.43	18020.5	23636.1
C10 H14 O2	166.099	9.983	233971	1864.49	15929.9	18051.6	87771.4	23257.6	7828.03	233971	7088.19	1901.25	10396.6	10201.2	9815.19	10382.6	1169.15	22398.4	13595.7	1474.35	5357.79	3136.42	45144.1	6342.47	2273.43	6207.2	2333.6	9422.46	19133.6	7958	4739.91	14865.5	54281.6
	166.574	1.141	398597	5017.56	4750.55	6655.31	8396.93	7860.31	4798.14	4853.69	2224.85	6363.21	10516.2	13411.5	10932.2	5655.2	73515.2	10681.5	13576.6	5003.15	12590.4	8032.11	3388.01	5400.63	10247.3	1931.59	8877.9	3097.04	398597	12279.8	15011.9	8185.85	2853.34
C4 H11 N P2 S	167.009	1.117	1.2958e+06	349971	200515	299129	279175	47836.4	88896.2	274765	59704.1	312542	1.15316e+06	947509	92694.6	347200	120406	259263	525165	251071	294666	138088	68915.1	201713	831998	62112.2	486965	267209	256144	500150	1.2561e+06	653250	91256.8
C4 H10 N O4 P	167.035	1.489	1.03394e+06	14201.2	21343.4	17012.3	4499.81	28816.6	13508.9	18559.4	6548.12	2679.89	166096	3103.95	19956.5	3840.19	5767.74	4862.08	15470.4	34220	1.03394e+06	8587.33	16555.3	4758.53	2917.79	12953.2	27384.7	208064	843854	17738.4	8567.42	11064.2	7663.2
C8 H9 N O3	167.056	1.41	5.05095e+06	2848.93	2537.26	10330.6	2378.89	3995.61	8203.2	11270	1109	1627.34	5.05095e+06	3968.44	12118.4	5326.46	5189.1	3011.04	5061.53	20779.9	175263	29919.1	1.25872e+06	2889.58	5378.13	8890.52	2086.44	23855.9	294314	1.67151e+06	4051.14	6718.64	6016.7
C8 H9 N O3	167.058	3.153	9.13825e+06	10605	22296.2	4837.27	10151.3	51168	14053.2	9036.54	10534.1	16926	27709.6	15153.2	9.13825e+06	16597.2	17857	27003.3	4329.95	4847.44	32923.6	11813.3	30030.4	31892.9	13716.5	198557	8265.16	6895.72	35663.8	4477.4	10304.6	12766.3	21891.5
C8 H9 N O3	167.058	1.653	1.77147e+06	53717.5	32678.6	95159.8	129318	172124	185044	44554.9	75915.6	102466	91752.1	87298.1	483959	1.77147e+06	18315	933383	19764.6	17675.9	461974	22885.9	30858.7	61607	37119.8	274427	23099.1	18897.9	480723	18419.9	214663	29112.1	86914.9
C8 H9 N O3	167.058	4.67	271128	12352.2	12440.3	9035.71	6023.05	271128	15033.2	3049.47	3011.42	3718.69	27691.1	2811.87	18003.7	3127.68	5148.82	3206.17	5304.88	2548.22	31428	9158.02	8015.24	4686.8	2548.14	3522.19	3076.76	3125.67	21798.9	3024.2	3975.87	7281.7	22394
C8 H9 N O3	167.058	1.401	1.13915e+06	814509	170125	24505.3	31208.1	147056	72189.4	17377.2	6144.7	154611	155516	20027.6	92046.9	29918.3	10455.3	1.13915e+06	13576.7	32040.3	382089	46132.1	15189.7	91775.8	40008.9	151083	16295.7	13219.2	790102	15340.2	49281.6	22744.7	74216.8
C8 H9 N O3	167.058	2.107	647633	165131	46635.8	14828.1	15491.1	37164.4	9474.84	3877.32	10807	172917	85911.8	134791	647633	189769	15461.6	126616	19185.2	4221.01	45369.3	9424.92	508007	24245.4	11101.4	100713	9873.79	4310.9	44444.1	5314.71	18085.7	13872.5	55444.3
C5 H14 N O3 P	167.07	10.583	3.78275e+06	984.205	1099.52	1920.91	9599	6418.14	2564.63	1669.48	1058.37	1787.32	2600.38	3205.58	2965.21	3.78275e+06	992.911	4598.94	3351.34	48838.3	4470.66	3118.18	5428.64	1530.88	3226.96	1277.09	1459.13	992.65	22062.4	23793	1169.73	3407.04	719.35
C5 H13 N O5	167.079	1.572	2.03615e+06	59194.7	167337	49532.6	94388.1	76144	44758.9	71896.6	40703.8	89992.3	253218	146359	225391	1.23478e+06	22741.1	502925	69957.1	44120.1	2.03615e+06	71705.1	276592	313746	44522.5	1.17537e+06	11460.9	15992.3	1.59625e+06	51674.2	533623	36313.8	58331.7
	167.914	1.262	460662	89097.5	79062.9	114595	101175	65108.9	30306.3	91780.7	54945.7	81250.4	61124.7	46513.4	18849.3	15251.8	92376	77347.8	137195	88336.1	63662.4	13518.2	32539.7	80478.9	79356.2	62127.8	460662	282991	26835.2	27327.4	156449	24632.7	74141
C8 H8 O4	168.042	4.838	3.32457e+06	346751	3.32457e+06	362677	48014.7	1.20502e+06	2.52891e+06	1.17026e+06	1.75427e+06	157498	204306	212782	129048	261156	268858	2.31915e+06	1.72118e+06	54773.8	1.24928e+06	976956	112462	1.939e+06	118326	1.83645e+06	659083	647676	222180	746333	369584	1.00005e+06	142861
C8 H8 O4	168.042	5.22	2.02617e+07	3.02966e+06	1.08381e+07	1.12719e+07	99646.1	4.52705e+06	2.02617e+07	5.42187e+06	8.40964e+06	2.41628e+06	565977	1.18842e+06	1.33023e+06	2.02895e+06	3.06669e+06	1.54187e+07	1.73301e+06	113858	4.47611e+06	3.63438e+06	866324	9.48746e+06	436761	8.98887e+06	2.21692e+06	3.58342e+06	2.4802e+06	3.30935e+06	1.82564e+06	3.36787e+06	6.67212e+06
C8 H8 O4	168.042	3.93	5.39179e+06	245220	164299	518586	55592.5	36546.7	172270	95686.1	124830	258822	106108	402759	1.05899e+06	1.9336e+06	202933	1.69565e+06	5.39179e+06	255181	213655	148887	124713	204016	105796	163008	751325	161922	47632.8	224612	131681	53949.7	102584
C8 H8 O4	168.042	8.05	2.77561e+06	745895	1.09932e+06	712568	572043	598661	518342	215716	432798	1.79099e+06	275611	456532	769599	2.77561e+06	249243	749175	156930	894926	167266	756887	447354	416610	255048	794031	269214	198010	627225	173861	421432	59543.8	982834
C8 H8 O4	168.042	7.975	2.77561e+06	745895	1.09761e+06	705678	572043	598661	501289	179233	434295	1.79099e+06	274769	456532	760212	2.77561e+06	248706	724201	2.62931e+06	894926	166434	756887	445895	374151	255048	794031	235898	212748	627225	156693	421432	64991.5	982834
C8 H8 O4	168.042	7.456	9.46091e+06	170775	217760	373059	78551.6	168275	189627	164676	261223	216851	4.43211e+06	568814	9.46091e+06	2.04899e+06	163171	339996	359769	160227	181024	141448	1.57155e+06	342861	109816	289260	79230.1	367207	538606	146944	149064	174123	132302
C8 H8 O4	168.042	3.192	2.49668e+06	173208	218413	1.24745e+06	3093.05	12697.4	1.19505e+06	222677	111328	68540.8	610836	72329.1	24644.6	114657	30082.9	110721	84220.2	7146.55	2.49668e+06	78221.8	46746.9	92614.9	183490	80765.2	110897	9819.48	98021.3	159464	87074.1	629691	80248.2
C9 H12 O3	168.078	4.822	510564	22665.2	23745.3	2473.43	135639	34198.5	14031.3	45797.9	40348.6	93974.3	29836.9	34702	24111.2	30135.8	24156.8	28539.3	3468.77	32593.8	25737	18018.8	18638.6	30089.1	1780.53	30341.2	23208.4	24380.2	29419.2	27469.6	4516.56	16346.2	17279.7
C9 H12 O3	168.078	9.457	77179.4	3673.81	1742.15	6519.45	7127.26	3973.45	3365.37	14053.2	7066.47	1299.45	4144.24	4884.16	4675.98	77179.4	5269.26	5762.41	611.277	4664.46	5988.73	4610.26	5629.77	9133.57	5413.83	19348.4	2573.65	3524.49	5273.82	4641.37	3770.72	16207.6	2470.83
C9 H12 O3	168.078	8.051	471843	25067.6	400257	7656.4	148413	32538	31739	77678.1	19161.7	35309.8	2641.67	27155.6	7023.79	465884	2140.78	31008.7	22153.9	26233.5	120234	4448.84	40181.8	287433	24597.2	471843	7259.53	139775	24049.1	27365.2	2080.16	13506.7	18192.5
C9 H12 O3	168.078	9.891	232397	45626.4	53453.1	64863.4	29594.1	43102.3	21109.1	35905	85998.5	6513.97	28968.6	14337.6	16835.4	232397	48760.5	74571.6	10272.1	2902.33	102056	32992	48491.5	64066.5	17771.4	83986.2	13793.2	83215.5	72900.2	21470.2	22340.8	150645	45111.7
C9 H12 O3	168.079	3.968	1.4112e+06	36289.6	39498.2	35512.3	169205	55509.9	36904.4	94505.7	39364.9	1.4112e+06	36791.3	36775.8	46891.9	41471.3	35369.2	7071.38	34558.5	2905.13	44517	20736.3	20631.6	37443.4	56062.7	3045.17	2827.16	30552.3	36793.7	32236.7	40928	18709.9	23539.4
C8 H12 N2 O2	168.09	3.927	186465	2306.85	2223.74	1651.61	2298.74	186465	4144.97	1863.1	1465.51	1874.57	2448.01	1977.31	1955.9	1752.79	2271.84	1858.83	1909.57	1816.43	11925.5	5977.47	4682.33	1726.95	1769.28	1849.3	1767.67	2057.01	23005.2	1694.44	2359.69	4574.62	3375.61
C10 H16 O2	168.115	10.136	375758	1747.28	20900.5	16448	202086	26919.1	5349.64	375758	18144.8	2406.28	4011.29	32789.4	3285.63	10336.3	27550.7	30146	12524.9	23110.6	30685.7	12897.3	136531	25935.4	20737.9	39039.5	1943.5	31518.6	22612.2	1141.97	23127.4	5999.41	13392.3
	168.523	7.104	622243	4404.27	34949.7	4076.17	8156.35	27447.2	14246.4	3755.44	4381	3966.94	4658.08	94888.5	3392.3	31431.3	5072.67	3981.61	138530	4823.97	77511.3	13020.3	326508	3328.35	3346.17	4124.83	3265.92	9706.84	32566.1	3487.06	15613.3	9220.74	14931.6
C4 H11 N O4 S	169.041	1.571	424896	20910.8	26790.2	6236.97	5776.31	29644.1	3870.25	5208.33	2976.04	3028.38	111581	3671.94	7748.36	4929.57	7403.94	5807.27	19859	14983.3	408325	11023.4	19684.8	5512.22	3314.99	6485.35	4799.73	7047.07	424896	22770.4	9354.61	3503.86	2890.93
C4 H12 N O4 P	169.05	8.492	2.99368e+06	5064.75	165602	50457.3	3312.92	82628.7	165294	10133.6	27883.1	4085.31	4612.67	2109.57	193740	23374.6	27521.7	3478.82	2330.24	2666.18	148858	8950.14	88173.3	274034	62224.7	14178.1	349972	251942	890251	2.99368e+06	2340.92	164000	569162
C4 H11 N O6	169.059	1.121	532616	121730	113269	87571.4	175573	16951.3	69683.4	59795.9	22407.5	116975	17473.9	224820	330943	45936.2	495573	212718	290013	66318.4	348940	158249	5732.77	128816	174055	5027.59	261625	6299.02	35910.1	532616	88806.4	13601.7	4741.16
C8 H11 N O3	169.074	1.397	1.88822e+06	40163.8	83930.4	64384.7	79255.1	322632	339891	234141	77697.6	187068	371658	34162	222502	338292	47216.1	414935	64139.6	76571.2	1.64418e+06	110248	81723.9	891879	22139.5	907081	9870.87	15891.9	1.88822e+06	36660.5	77203.4	35290.9	32424.2
C8 H11 N O3	169.074	2.741	806520	3480.47	6574.48	28652.5	8498.35	12526.3	5700.18	6547.03	5130.71	1915.72	5451.19	2068.22	44713.8	5735.09	2295.39	10451.9	2856.41	4947.19	806520	3633.51	5929.14	9481.58	2660.46	30427.9	9645.96	5569.71	25942.7	2171.92	6814.55	17130.3	8388.97
C12 H11 N	169.089	4.165	7.2187e+06	24750.8	32421.1	18841.5	26723.3	47668.3	21728.9	16689.4	18313.3	8335.52	24307.1	23386.5	19202	17430.4	26356.7	24763.8	20750.4	18442.7	58999.7	24045.8	24223.7	17710.9	16695.5	20644.9	18622.8	7.2187e+06	1.13832e+06	15965.7	48935.3	20906.2	19466.8
C9 H15 N O2	169.11	8.067	401763	87442.3	125236	100589	207881	124802	124008	401763	118064	63312.8	80963.6	114249	88433	121784	69315	105793	94313.5	125897	71211	99282.3	89176.2	101710	83471.4	115275	115385	89820.6	81095.9	97216.2	102302	72998.3	115162
C7 H6 O5	170.021	2.732	7.87561e+06	475998	2196.91	30569.9	5434.7	14547.3	11025.5	2282.15	24291.7	2224.81	12864.3	2401.91	59667.9	2052.34	23322.6	6.17952e+06	22834.5	24798.4	13511.7	149840	19804.6	299672	8289.52	233363	7.87561e+06	21608	99838.9	3.77348e+06	452445	121079	24624.9
C7 H6 O5	170.021	1.837	5.20301e+06	13532.6	5461.5	4364.83	34014.5	10726.3	27773.4	2809.56	2379.44	2546.58	5716.75	3141.79	5740.97	7378.22	6904.55	1.18173e+06	5785.1	5275.61	30309.6	5665.69	3663.49	179934	4599.09	638645	5.20301e+06	2633.56	393835	292475	17714	14119.4	8812.31
C7 H6 O5	170.021	2.898	3.7987e+06	475998	21229.6	33322.1	3633.57	20912.7	13995.1	3042.34	22755.3	3008.9	18455.4	9648.45	32885.9	15511.8	17668.8	100104	23658.5	31120.7	12965.8	158636	18086.4	187748	9958.68	242351	3.7987e+06	15641.9	64652.9	647783	459701	27960.4	30746.4
C7 H6 O5	170.021	3.06	1.88154e+06	45150.7	35718.7	82966.4	10777	20380.7	62084.4	14109.6	72608.2	6630.48	9116.18	7413.38	26356.2	21927.2	16867	301448	48483.3	15796.3	14507.9	26602.9	14520.3	71707.1	14695.8	54470.6	1.88154e+06	15605.4	28303.7	169580	35678	19490.3	25339.4
C7 H6 O5	170.021	2.029	1.1471e+07	62199.2	34127.6	42125.9	74818	69247	67061.2	15119.4	19325.8	18941.2	13430.7	18714.1	23980.2	17829.4	33386.7	1.1471e+07	49060	72534.6	84535	44047.1	19335.6	3.16494e+06	173408	1.89519e+06	5.72787e+06	17680.5	435340	540322	761724	67458.4	21179.6
C7 H6 O5	170.021	8.92	7.40399e+06	27226	23612.2	28038.8	43539.3	32899.9	72107	17049.9	32407.8	12940.7	232497	11870.9	42782.5	46148.7	15439.5	7.40399e+06	135104	16044.7	139164	27263.8	18551.7	88250.6	41235.6	44331.6	191611	18269.7	21558.8	47200.3	16741.9	16909.5	35956.7
C7 H6 O5	170.021	9.468	1.3939e+06	157124	5270.1	4446.33	8297.09	12580.6	9463.02	9590.48	5483.99	7943.31	15714.9	4496.05	311847	10113.5	3642.77	806468	17399.7	10416.6	21050.4	5710.44	29120.8	1.3939e+06	7172.95	490180	9318.82	29411.9	16962.7	17301.8	4871.54	6863.52	15103.7
C7 H6 O5	170.021	5.411	667461	15690.8	15147.1	31286.2	15062.8	14433.5	8915.46	8217.79	3336.14	17051.9	8250.73	6625.19	667461	5205.71	7202.62	64159.5	16063.4	30721.3	17097.1	12699	38886.1	6278.74	6591.93	12934.8	2168.71	21274.4	19066.5	2242.3	2912.59	16755.8	9688
C8 H10 O4	170.058	2.628	1.4361e+06	31282.3	144229	1.04906e+06	138812	14901.1	1.4361e+06	142333	2610.8	19999.1	403498	11991.7	37956.1	80199	14688.8	143597	97200.9	20307.8	19256	38358.6	88300.8	122028	23809.2	71993.3	1.35686e+06	20044.9	38721.2	16661.2	39004.2	22098.2	24507.8
C8 H10 O4	170.058	2.126	1.1274e+06	19958.6	14420.5	1.1274e+06	43748.7	30025.2	53283.4	524437	7671.32	4967.15	35010.5	24889.7	17120.3	14662.9	26005.3	15008.7	24657.6	7992.97	37151.2	4018.55	22838.1	4087.36	3405.6	7710.77	27181.7	12981.6	36393.5	14424.6	21830.8	15543.4	18622.1
C8 H10 O4	170.058	4.173	435262	31121.7	435262	9553.01	45214.7	197466	40973.4	2775.32	4969.27	32702.7	19550.4	33537.2	24089.2	32302.2	100666	348222	28023	5251.81	65487.8	6837.68	10595.5	48827.9	15166.9	187704	29180.8	15793.6	39390.1	3868.62	51717.5	20116.3	17849.8
C8 H10 O4	170.058	1.591	383015	18849.6	18406.7	6874.89	17672.2	22366.8	3488.76	18155.7	6402.07	8320.88	100583	11217.1	43472.8	31567.3	20830.1	23608.6	17901.5	13506.4	368077	9936.83	17038.5	35128.1	16031.9	185718	27077.2	26804.6	383015	19171.4	11005.6	9013.88	5880.98
C8 H10 O4	170.058	3.258	378630	4926.31	20619.5	33039.3	378630	13415.1	20254.3	26030.8	34938.8	28268.4	21308	49627.3	18457.8	28276.6	17774.2	57244.5	22893.9	26214.6	21441.6	15428.3	19369.6	30896.1	2163.98	37785.6	22238.1	12239.9	19149.8	15011.2	21692.9	11614.7	15609.9
C7 H10 N2 O3	170.069	2.401	1.00945e+07	48977.4	33205.1	47613.7	34939.5	1.00945e+07	34239.7	61980.1	4242.28	55844.8	52148.2	52405.6	45804.7	45583.3	6409.51	56286	3837.95	45337.5	68287.5	27062.5	33499.6	48887.7	4104.41	6849.35	41306.2	38780.1	85205.3	45317.8	51385.1	30326.1	24493.8
C12 H10 O	170.073	7.673	316814	2507.17	2360.67	15149.5	2851.83	12740.9	4564.2	2160.74	2011.66	3215.55	3624.71	2032.57	4202.57	2292.58	2397.69	316814	2430.48	2448.18	9394.73	4488.45	7987.24	2155.91	5228.06	2157.12	1931.36	4599.55	20690.3	5129.89	8153.06	37412.6	5293.88
C5 H10 N6 O	170.092	3.485	825301	277526	149656	139873	182175	288472	73706.9	111866	244797	82911	73835.6	27376.4	118293	91087.7	289760	51245.3	19112.1	256984	113508	825301	28629.4	281884	241499	325123	164682	14661	178450	144000	145818	615829	184313
C9 H14 O3	170.094	3.449	201341	2107.12	2606.74	201341	44739.1	7935.02	2797.44	5770.5	2853.17	1365.49	1326.69	1305.41	53092.7	1218.8	1959.65	3711.42	3225.83	2344.26	5885.24	3980.11	5102.81	1062.93	1067.99	65979.6	1223.26	1396.75	12711.1	13381.9	1683.24	2231.23	3695.56
C9 H14 O3	170.094	9.559	1.12096e+07	92644.5	123034	316961	9.51043e+06	194194	215931	1.12096e+07	134900	41977.1	34955.7	1.29637e+06	91031.8	63828.2	8253.47	265519	82477.5	248819	115980	45721.8	30755.9	152926	53798.7	335117	72412.3	64202.9	92983.3	61820.1	72726.9	211902	88041.1
C9 H14 O3	170.094	5.556	3.40716e+06	87624.6	107959	44103.3	152984	23731.7	182460	188758	67802.2	15449.8	42524.1	6187.59	45045.2	57966.4	80278.7	140925	37295.2	63033	99842.1	31863.2	33759.9	224618	53753.8	60975.1	8800.2	49413.2	55690.6	65139.1	42785.9	39657.3	17354.1
C9 H14 O3	170.094	2.675	640515	5073.4	6732.81	6721.19	71366.8	115742	5372.63	3232.1	119419	22969.7	3346.54	5703.06	2283.81	5402.37	3823.55	4691.08	2298.59	7813.47	16691.8	5060.41	143411	5587.17	76037.2	2951.27	12960.6	4463.99	35281.5	4013.62	3468.22	4973.03	11271.6
C10 H18 O2	170.13	10.378	3.41406e+06	745667	492660	685130	380930	467119	350462	278389	465100	449133	645112	179714	261906	287971	235392	431012	71022.7	515720	654647	401806	131724	555764	1.30773e+06	789363	753005	674158	425272	1.06052e+06	843129	737962	746013
C9 H18 N2 O	170.142	6.668	57366.8	1741.3	1851.64	47837.7	2073.61	1660.63	1355.45	2145.54	2130.97	1838.26	1333.23	2190	57366.8	2430.16	570.343	1802.23	1733.83	2080.61	1697.4	1392.46	856.538	38901.6	2003.75	1325.35	1405.51	1570.39	1746.19	1974.2	936.633	809.95	1218.22
C9 H18 N2 O	170.142	0.762	88517.7	1556.97	1467.64	1818.46	5555	2440.58	1331.55	46686.9	88517.7	2412.21	2071.25	2265.53	2249.87	2017.12	1502.19	1745.17	1746.6	5812.26	1670.03	602.056	1913.35	1730.9	2398.11	2312.96	1758.43	1905.34	2087.58	1591.23	1379.16	1170.87	1046.93
C9 H18 N2 O	170.142	3.553	71761.4	1682.15	1376.24	4039.88	1587.92	2266.81	1392.38	2155.86	2055.25	32612.1	2977.92	1199.16	1670.35	2252.81	71761.4	2065.07	2021.34	1922.33	2468.28	1284.08	559.425	1217.52	1778.95	1878.6	1988.98	1703.94	2752.3	2083.45	990.442	1124.79	990.41
C9 H18 N2 O	170.142	9.231	2.16377e+06	219154	115996	95366.6	427858	88728.8	76417.4	383857	96715.5	292705	269703	473930	195925	162404	65676.4	85606.5	142112	235443	386484	413115	136042	142943	521147	166146	192649	124650	109325	494636	278289	194072	151536
C9 H18 N2 O	170.142	1.36	404500	46820.2	17247.1	25633.9	39069.6	32880.4	17402.8	37785.4	61019	22434.7	213972	46930	25708.9	50159	21662.2	61119.5	29188.6	83803.5	371815	63472.5	16626.4	38044.9	65907.9	19805.7	28738.6	21124.6	404500	51567.7	32259.6	52633.9	26478.6
C9 H18 N2 O	170.142	15.046	41327.4	2871.31	808.169	2855.29	3118.03	3035.23	685.819	40.1568	2954.27	2468.11	4253.38	3248.9	3398.37	2715.28	1935.91	6098.15	3468.32	2705.3	2556.76	23244.4	2101.61	19944.2	2353.7	22587.9	19391.1	2746.9	2647.88	3068.35	2822.95	1533.84	4872.75
C10 H22 N2	170.178	1.304	1.76412e+07	7057.25	30536.8	9273.14	39492.9	36166.4	6404.72	41695.8	3755.58	10940	68865.8	38845.5	21067.3	12702.4	52253.1	16203.8	187164	6399.83	260327	76991.5	12913.7	8274.04	20600.2	20763.9	14015	5142.94	144762	37280.5	26026.6	19295	22643.3
C4 H2 N3 O3 P	170.984	1.149	3.38277e+06	945544	619318	874130	1.08216e+06	132663	303288	727259	160183	738415	3.16543e+06	3.38103e+06	357216	944507	328069	943208	2.29191e+06	507366	1.01488e+06	491018	130667	411729	2.76646e+06	170346	1.72146e+06	701258	638783	1.85086e+06	1.82507e+06	2.12042e+06	180300
C3 H6 N7 P	171.042	1.431	269709	81198.3	1845.42	7513.74	1730.23	47614	5966.41	8197.01	13020.2	1183.61	73358.5	5356.75	8814.08	1473.67	2141.71	2190.01	6404.3	15113.8	180236	24963.9	5580.66	2101.67	4190.24	6466.32	1517.52	1432.76	138679	7236.12	4371.18	56336.2	6960.28
C4 H9 N7 O	171.087	1.42	153336	12348.7	998.311	4723.89	8005.27	39442	3751.09	6816.37	1300.38	153336	46120.5	4437.04	123002	9868.57	2454.3	7278.11	3874.72	37315.7	80142.8	4666.85	19272.4	12442.5	9470.73	11638	954.068	11405.5	31570.9	4015.17	2999.4	41022.6	4351.71
C7 H13 N3 O2	171.1	1.399	5.55584e+06	24287.8	5405.92	12265.8	12333.3	40599	9739.86	24024.3	2267.97	4931.24	5.55584e+06	14143.8	24854.8	8893.32	3400.21	7149.65	6009.68	24672.5	208094	35523.7	14989.6	40256.2	3577.41	10555.9	82217	68748.6	226387	46186.2	398157	178919	17425
C5 H6 N2 O P2	171.995	1.353	659975	1465.35	7256.88	1635.14	7414.76	12803.7	989.603	14761.3	1027.27	1389.74	24380.1	5826.91	2786.83	1431.66	2286.99	2363.97	3369.87	1619.37	21334	659975	4571.75	1534.17	2744.89	7350.9	2440.38	1732	32975.7	5149.83	3210.11	6511.76	8016.25
C2 H8 N2 O5 S	172.016	1.284	178996	2239.83	14320.7	2841.51	18520.8	9619.87	2010.92	19553.9	1761.24	2926.46	32295.6	15423.4	6790.94	2671.08	5377.85	3624.35	29762.8	2259.66	24349.6	8648.53	1724.68	2522.95	5189.91	3173.39	4793.44	2411.86	16500.8	13520.5	7306.11	8625.95	1226.15
C3 H4 N6 O3	172.035	1.442	4.95296e+06	181506	60531.1	20787.9	52473.3	197351	21340.3	55799.1	271086	128628	202958	191428	251187	1.08602e+06	124471	137297	305142	47997.1	1.26341e+06	854503	211853	239599	84978.9	849834	44089.7	88193	1.03113e+06	118551	490924	189057	145886
C7 H8 O5	172.037	2.321	596553	136385	120289	290393	82519	105190	93147.3	91965.9	221768	176173	62414.8	34104.4	79794.7	50208.8	150609	89013.3	105859	317869	596553	99214.3	36000.1	174241	63482.9	222420	46360.5	54914.5	182827	41186.8	81662.3	94060.6	151544
C7 H4 N6	172.05	1.445	2.80483e+06	63098.6	2.34014e+06	2.17924e+06	2.7759e+06	1.41227e+06	403040	2.02537e+06	1.32372e+06	2.19533e+06	536542	885205	677312	475820	102806	2.12388e+06	1.04932e+06	2.45857e+06	896263	397097	38005.8	1.48613e+06	1.2915e+06	2.58473e+06	2.80483e+06	665564	273710	125190	1.51643e+06	134381	665401
C7 H4 N6	172.05	1.262	5.80519e+06	1.44303e+06	2.34014e+06	2.17924e+06	2.83862e+06	4.59789e+06	720297	2.02537e+06	1.69074e+06	2.19533e+06	536542	885205	677312	475820	109133	2.26501e+06	1.04932e+06	2.47161e+06	226083	397097	1.10347e+06	3.29888e+06	1.2915e+06	2.58473e+06	4.76586e+06	5.80519e+06	273710	128963	1.51643e+06	146551	789755
C11 H8 O2	172.052	10.475	126952	855.887	926.227	799.164	2603.28	15723.6	1960.88	1717.95	889.479	109229	1864.86	3368.81	1010.86	4608.94	928.376	126952	11131.1	2569.7	4050.76	1241.05	16264.5	1008.1	2114.23	1587.17	570.349	759.985	4942.02	848.571	922.008	2922.53	654.529
C11 H8 O2	172.052	3.669	960483	4593.31	17269.3	3305.02	16033.4	21528.7	10268	3389.52	3331.98	960483	4561.04	5225.3	9966.29	3547.06	8130.4	8137.6	4448.6	13338.2	19077.4	9242.42	14096.8	2667.93	3231.26	3330.98	3503.78	4335.8	38022.3	3245.57	4343.5	6805.98	7213.97
C11 H8 O2	172.052	10.837	147786	1744.28	1680.91	1559.76	2798.88	6724.31	1192.37	2447.77	3157.52	40144.4	3028.66	3131.24	15643.8	4816.78	1617.65	1556.23	6126.18	2100.55	5228.92	3573.54	7615.17	1119.44	3293.65	1919.91	891.117	1361.29	8870.86	1393.05	1504.46	8452.94	3232.2
C8 H12 O4	172.073	2.191	300493	40525.2	47152.8	50122	81108.9	20845.9	27653.4	59459.1	300493	6005.04	18305	50480.4	7405.79	48451.4	9781.12	47581.4	1872.25	7009.97	24940.9	4511.21	30972.1	3762.44	2280.29	23973.1	12176.6	3459.79	83017.7	43203	46349.3	7589.61	12360.7
C8 H12 O4	172.073	4.13	1.3961e+06	33197.7	181854	167428	1.3961e+06	161617	156528	373803	155520	107547	61654.5	22763	274266	13059.9	109371	123377	20738.5	55426.7	160263	76208	194889	316215	40494.5	333608	99114.2	102326	125142	12829.4	64103.9	164584	166317
C7 H12 N2 O3	172.085	1.392	393767	16499.2	4031.75	16415.5	8005.27	199560	13035	17908.3	5919.3	219882	160269	8380.45	147862	21095.2	4679.06	20165.7	13991.7	33019.6	393767	47542	18690.9	7625.99	4787.71	40359.8	4256.59	8408.86	302978	15809	26036.8	11358	13982.2
C12 H12 O	172.089	9.894	906165	18984	8478.29	8088.45	181609	17523.7	9169.38	46129.3	74454.2	15361.8	22489	906165	10179.6	37276.4	5067.7	8915.06	19698	34931.4	20038.4	20165.2	113504	18103.2	184196	14504.1	14719.2	16072.4	20016.7	2706.36	8058.67	17185.4	13446.8
C9 H16 O3	172.11	6.468	2.86439e+07	127682	35542.5	118258	204152	155104	73149.1	15163.5	27142.1	56384.5	17349.9	32663.4	122686	2.86439e+07	138281	136210	117214	167034	287723	65678.2	4.93021e+06	4.89401e+06	168558	1.9504e+06	23182.5	121552	161382	145219	37997.7	71248.1	65820
C9 H16 O3	172.11	5.706	1.73263e+07	140442	56006.3	116483	199367	147329	74444.5	136182	150998	121709	25386	110590	135295	1.73263e+07	150813	135962	135283	28684	155419	69566.4	4.07456e+06	2.9402e+06	45623.8	5.74028e+06	21885.9	19208.1	169610	134534	121989	75188.2	67954.6
C9 H16 O3	172.11	9.278	849512	15996.1	63066	53192.9	849512	77380.6	186630	632543	29455.2	50145.2	61868	79544.8	53525.7	563570	56172	71327.4	12139.4	88715.5	68258.9	18493.3	58895.6	81425.3	20705	114035	38100.9	21186.8	64454.1	45853.3	53376.7	10998	45563.3
C9 H16 O3	172.11	6.757	555483	18708.2	12317	5966.5	455132	23258.9	12496.5	36093.1	12859	19615.6	20932.2	2460.7	4327.51	555483	24361.3	16933.2	17026.6	21232.2	53304.5	10383.4	95997.9	166352	20215.3	62929.9	3044.33	4833.42	23291.3	8526.89	40056.2	10783.6	11352.3
C9 H16 O3	172.11	9.762	8.80249e+06	26722.6	55170.4	74440.6	221027	43792.5	109535	8.80249e+06	14397.6	33029.3	37639.6	1.05205e+06	61201.8	135806	10398	143573	29885.4	50664	192107	52459.4	54116.2	126944	50650.6	76833.7	52229.9	100206	69361.6	63449.9	26205.3	59262.8	48642.8
C9 H16 O3	172.11	10.126	3.59459e+06	52515.7	228206	349486	427944	61281.9	152160	3.59459e+06	62020.6	38306.8	42351.4	179813	20647.9	421315	11340.4	205033	26572.2	96262.8	193996	33946.4	116438	376952	31428.8	645011	49533.1	130027	116540	56405.1	78910.3	105205	43475.2
C9 H16 O3	172.11	10.798	2.60504e+06	10686.5	233581	266643	251349	72091.9	89040	2.60504e+06	23488.9	41222	44038.4	70862.2	108053	111310	49641.3	101385	39207.2	48696.9	82089.7	27501.5	72631.4	144410	47256.4	129219	115772	313483	166719	41279	57858.1	48866.8	87536.6
C9 H16 O3	172.11	5.983	1.11604e+06	80949.9	77609.6	70717.4	113024	84350.4	12469.9	86208.4	85495.3	85060.7	72346.5	80111	73236.5	876677	14664.7	83016.1	67510.1	17371.5	78773.9	39229.6	175949	578481	67201.7	1.11604e+06	67433.9	3715.49	80430.2	76272.9	80097.2	37670.7	6695.91
C9 H16 O3	172.11	10.318	888161	35093.1	311849	138271	192628	102681	61840.2	888161	12813.3	25401.7	47221.2	115514	31518.6	151411	50599.6	182717	20036.9	38847.2	502770	12377.6	53904.9	627492	13916.4	607282	47178.3	110622	101443	65122.7	49167.2	128077	44354.8
C13 H16	172.125	10.679	368539	1993.88	7063.3	10379.9	14996.6	6648.79	4418.54	7022.35	8073.8	3797.54	5677.7	2837.89	28415.2	6526.49	4498.48	2642.76	1998.32	31587.9	12704.1	1199.27	368539	3370.86	52752.3	40684.2	2307.94	6314.79	12798	3369.31	1345.87	7368.22	6198.49
C7 H11 N O4	173.069	2.211	415853	20146.7	21652.6	12714.9	15653.5	415853	10299.7	9720.02	13875.6	12926.9	35474.4	15270.5	18151.9	16944.8	15291.7	25015.3	17994.4	19654.2	138498	10989.9	12921.1	22198.4	14231.3	91682.3	11689.3	14370.9	129789	9518.53	53515.3	8662.92	11320.1
C7 H11 N O4	173.069	2.452	466974	18889.8	34474.8	18463.9	36275.5	466974	12458.8	5747.32	17607.9	16209.8	18041.1	4722.76	25183.9	5025.67	48839.8	39152.6	17711.4	19335.2	106441	11153	18541	27772.3	12775.1	17406.9	15220.8	19508.3	88463.4	11706.9	81097.6	10975.6	10330.2
C7 H11 N O4	173.069	1.885	2.58637e+06	42930.2	157307	310762	47298.8	113747	208032	38087.8	37962	157045	88009.4	70983.2	257592	58329.3	5261.54	137584	82159.3	53521.3	2.58637e+06	197900	260846	592776	111036	314428	300574	12062.6	761377	79717.6	329626	324349	625535
C6 H11 N3 O3	173.08	1.557	374318	17385.5	23601.2	5494.54	5088.72	112264	3409.55	4588.35	3058.28	6727.81	98299.1	3234.84	6826.02	4342.77	21682.9	5298.78	17495.1	13199.8	359719	9711.2	18093.7	5051.59	2920.38	5713.36	4228.38	6208.21	374318	20059.9	14209.7	3086.77	5591.24
C11 H11 N O	173.084	1.804	3.31039e+06	16830.2	2329.88	4529.44	7684.04	14190.7	2118.83	2263.2	1722.68	3167.11	7863.18	3318.49	7139.89	5040.74	2871.05	3320.45	2913.44	2927.02	37695.2	7619.71	5430.08	3541.12	2735.52	4031.75	2699.82	15048.6	3.31039e+06	3589.83	11071.6	9012.63	10959.6
C11 H11 N O	173.084	3.07	2.23134e+06	5299.62	11616	5693.8	7955.02	16559.1	4651.83	2846.15	5448.55	2712.41	2721.88	6285.65	31160.9	2685.21	2984.93	2703.27	7561.37	2228.07	17152.7	6154.54	3340.3	1869.6	2418.5	7346.34	3327.05	4098.86	25657.2	4199.68	2.23134e+06	4635.17	11405.1
C8 H15 N O3	173.105	1.532	2.40867e+06	80751.9	49721.6	34615.4	36424	122955	342356	44787.9	42715.2	52426.3	374219	68710	365315	58176	13436.5	219505	87406.1	69809.5	2.40867e+06	63698	220393	173226	153204	175894	267175	119323	1.96584e+06	157224	472236	211020	140326
C9 H19 N O2	173.141	1.828	1.63946e+06	15208.5	2105.39	2776.38	56547.2	12823.3	7239.47	4658.45	1556.69	3086.03	4471.76	11001.2	1.63946e+06	4555.05	2707.72	3000.51	1961.7	1875.12	34063.2	6885.53	4906.88	2842.53	2471.95	3643.28	2394.54	1503.55	442608	2484.06	3063.17	9753.72	9903.64
C H4 O4 P2 S	173.931	1.305	284154	103693	103016	37126.1	33923.1	29239	29110.3	37459.7	42396.6	39263.2	29402.1	11296.7	15597.8	59039.7	3485.05	43763.1	32683.2	139937	17563.8	14395.8	119908	78106.3	25338.1	165078	13641.4	284154	91185.2	8433.11	46077.5	12414.4	15757.9
	173.959	1.134	6.29123e+06	22649.8	65277.1	43918.6	69698.4	41348.7	26157.3	24456.6	29802	34830.8	52783	54358.3	113632	33755.2	297965	74993.9	142605	53572.6	180898	6.29123e+06	47872.9	60510.2	41533.5	16576.3	36499.6	25954.6	87593.9	73917.6	60844.7	33178.1	34098.3
C6 H6 O6	174.016	1.952	7.57407e+06	22450.1	2.49233e+06	1.07146e+06	711774	45271.3	2.8322e+06	389525	131404	15438.2	2.21008e+06	1.29827e+06	3.89899e+06	358460	4.29341e+06	206811	1.02548e+06	2.48612e+06	2.74421e+06	6.37306e+06	1.46031e+06	300562	3.04647e+06	290525	1.6077e+06	30129.9	1.99021e+06	101896	212442	1.92941e+06	318063
C8 H8 O3	174.032	9.832	232979	2156.59	2880.88	2755.58	15858	10334.6	5813.52	5335.66	2220.67	12617.1	13477.7	6927.26	232979	25360.1	2219.67	130066	10497.8	5413.98	14281.6	7382.85	37072.1	3349.12	3436.38	6326.35	7844.43	2164.51	10667.7	1508.25	3667.26	6041.72	6102.47
C8 H8 O3	174.032	10.696	640320	2015.51	1616.85	2324.39	2875.24	6723.09	1935.51	2918.31	1250.11	18865.7	12204	2846.88	640320	5232.16	2402.13	4037.79	2037.13	2137.07	4211.76	1150.52	14631.6	990.53	3554.85	1670.52	741.9	1269.92	13046.6	934.413	1372.01	1888.22	6129.52
C5 H8 N3 O4	174.05	1.439	1.30869e+06	598986	17127.6	13652	3445.97	422015	10840.6	14893.5	144159	6092.15	133288	7168.56	26813.6	35472.2	983703	3979.11	129703	27460.8	829714	39538.4	13285.3	12243.7	12509	32674.5	8320.2	2992.3	677173	50230.2	6875.15	129986	65475.4
C5 H8 N3 O4	174.051	1.429	169026	2694.23	2019.52	7046.42	2574.3	6259.71	5595.33	7687.19	3996.38	11406.1	68795.9	8559.29	8265.89	53501.2	79689.6	32465.4	6005.98	14173.8	169026	3771.28	5233.57	75791.1	2299.14	74464.9	1423.14	1343.65	130054	6786.07	53569.8	15820.3	92276.6
C7 H10 O5	174.053	3.349	1.01019e+06	68949.9	119408	75080.3	129593	37488.1	80496.2	87460.9	136887	99415.1	15459.4	22577	83243.1	19530.6	159721	148151	99931.1	70914.5	45658.6	27596.6	54944.1	105601	81758.6	189162	77096.6	82341.7	99894.1	81265	115554	55780	69803.9
C7 H10 O5	174.053	1.755	900165	123655	339657	648015	221329	96553.4	207687	185545	174427	83965.9	50664.7	89751.8	178929	406027	152035	594260	215055	63702.1	160191	146031	102218	434616	156679	367296	245019	96978.5	544928	92465.5	184005	88662.6	317012
C7 H10 O5	174.053	2.384	1.07911e+06	162903	66798.2	432409	53881.9	123817	54570.2	92355.8	68457.4	115157	71816.7	117083	82952.4	103602	40820.3	153168	80416.5	31679.3	1.07911e+06	64559	77634.7	148339	77241.8	164506	123747	64945.3	101532	66330.2	116027	45866.9	70641.7
C6 H10 N2 O4	174.064	1.6	4.20838e+06	98561.5	213575	77625.5	92829.3	85718.5	38228.2	96797.9	23782.1	31421.6	213196	34373.1	51827.8	213170	324413	53813.8	135746	2.59097e+06	1.85979e+06	4.20838e+06	377570	157699	157679	268561	94053	328008	811840	38264.3	908017	244492	71669
C11 H10 O2	174.068	9.108	609602	5191.12	9644.06	3933.86	20535.5	16457.7	18947.4	13246.5	51147.7	39613.7	10523	13957.1	4262.59	10503.2	6613.72	6185.62	6826.08	609602	16397.2	26670.9	10564.1	9874.43	8126.86	40870	3563.24	1664.82	6282.41	5579.24	5913.59	2772.96	7431.77
C11 H10 O2	174.068	8.187	4.50245e+06	10792	22835.9	27491	25781.9	25937.9	15335.2	7905.68	21461.1	4.50245e+06	45437.8	125884	91380	23530.6	13258.3	20349.7	81230.3	152876	75391.9	11533.6	16084.2	17587.8	14318.5	4733.89	57608	6780.62	10780	4222.7	14971.2	24748.1	15699
C8 H14 O4	174.089	8.637	9.13333e+06	27922.4	35357.9	52085.8	9.13333e+06	47951.7	37128.5	7.98599e+06	36964.2	19108.7	16771.8	221849	19495.8	20648.6	18481.8	54452.9	16338.7	73076	68253.2	23246.6	25011.9	69969.9	31255.5	84555.2	16360.1	13679.2	33807.4	28242.3	18682.4	425062	41731
C8 H14 O4	174.089	1.901	2.41327e+08	25855	73858.9	30721.8	402195	32282.8	18341.2	85865.5	21128.9	36254.5	37809.6	38772.3	33413.9	101713	59806.7	17119.4	71578.6	38270.3	72337.2	80966	31992.5	53697.4	6018.53	159519	47956	347176	2.41327e+08	110819	103277	48802.5	17502.8
C7 H14 N2 O3	174.1	1.472	1.1717e+06	43502.1	20033.8	87191.8	20251.9	1.1717e+06	12680	19576.7	6146.32	9295.94	155904	3393.93	82133.5	6984.1	5413.83	4946.88	13610.6	32120.3	970498	31995.1	56575	9378.01	2738.76	37017.2	3260.51	9542.82	792074	16650	19575.6	15834	8865.85
C12 H14 O	174.104	10.234	213554	20612	17302.4	19132.5	29413.1	8042.24	6388.7	55422.5	16377.6	5600.88	17366.6	93946.6	10622.8	11066.6	10144.3	9900.44	12784.8	42513.5	21008	17882.2	25218.6	4696.53	213554	7970.95	3374.59	9041.18	17876.5	4924.05	4626.84	7972.46	5689.93
C12 H14 O	174.104	8.376	245589	10931.6	6973.18	2575.07	25800.6	18062.6	10935.5	3626.8	22385.9	10092.3	19262.3	245589	19447.6	14278.5	12292.7	14834	2470.36	13859	13796.7	9672.97	18112.5	2437.49	32227	14035.3	9864.44	13008.6	16792.5	11234.3	16371.7	17220	10505.7
C12 H14 O	174.104	10.769	111978	9179.46	10721.8	8422.03	22971.8	6749.72	5434.13	22275.8	7736.98	4937.13	12330.5	111978	22174.4	3468.14	6355.36	7253.93	3429.89	17088.7	5978.77	5294.22	10572.6	3760.53	3909.61	13770.9	4893.15	5185.74	11264.5	1036.81	1287.46	5348.2	5337.99
C6 H14 N4 O2	174.112	1.25	4.20675e+06	86950.5	28591.2	102749	198582	406340	408426	575995	77421.7	214078	114195	95944.4	411340	58707.9	467951	28215.1	173378	107694	80452.1	194033	307828	440996	426461	53503.2	18659.2	24841.5	158967	292665	101617	92677.7	13790.7
C11 H14 N2	174.116	2.51	373041	3953.84	16798.8	2119.29	15633.6	14398.6	6070.89	2800.53	2361.93	2237.38	2680.05	2250.17	2818.3	2448.89	2638.78	3641.09	2189.83	2279.65	17214.3	1344.54	4954.29	2260.53	2139.04	2710.1	4023.25	2048.01	24524.8	2178.9	373041	5348.17	3172.81
C9 H18 O3	174.125	8.97	288931	4053.42	8352.07	4717.55	9328.22	5699.64	2433.65	2781.62	5113.08	2209.02	1392.42	4676.01	3521.84	6752.11	1425.46	2929.7	2299.16	3437.56	29815.7	3494.74	2930.91	288931	1062.57	68296.5	2343.09	3412.35	4597.65	1104.98	4813.84	3743.21	2449.2
C9 H18 O3	174.125	8.702	291714	2132.97	1508.53	1406.82	5551.38	5551.82	2882.66	1159.27	2352.8	1246.73	1805.49	3241.84	2063.33	1079.85	3108.72	1091.32	1323.54	1151.56	2252.22	1969.11	936.442	49991.2	1389.37	291714	696.955	745.354	4349.49	916.871	3575.85	1739.77	714.804
C13 H18	174.141	10.227	2.04231e+06	26740	22220.4	14450.4	28847.8	33137.5	22257	696827	10540.3	8494.47	182312	30856.3	9076.77	9729.73	11545.4	44040.8	11240.4	32644.4	19118.9	18174.4	30817.9	46748.1	2.04231e+06	51213.2	3458.59	35658.6	10059.4	11484.9	3248.41	50692.1	17495.9
C13 H18	174.141	9.954	4.03676e+06	333031	122544	95048.6	580499	110570	130925	696827	51135	22065.3	182312	42028.9	9182.99	49763.1	133361	905422	49296.5	60670.7	50382.5	174638	60802.3	535533	4.03676e+06	724973	4414.19	219755	54198.8	124599	54547.3	174476	85480.6
C13 H18	174.141	10.686	522360	2529.87	5449.43	12292.2	15304.8	15218.5	8942.77	29936.6	9679.43	5950.22	39800	3585.21	22781.8	9128.86	6683.71	17318.6	3970.8	29405.7	12251.8	6441.62	522360	4220.9	256798	23106.5	4912.89	15838.6	40847.2	6810.18	1079.05	1485.04	2133.42
	174.534	1.413	285191	3305.55	2920.04	11889.2	2737.78	10561.8	9440.79	12970.3	4287.13	2285.13	116077	17213.7	13946.7	2331.82	3388.87	3465.3	18544.1	23914.9	285191	34432.9	8830.41	3325.52	165069	10231.8	2401.21	2267.09	219436	11449.9	5987.38	8321.34	6924.42
C5 H6 N O4 P	175.003	1.451	1.4434e+06	7279.68	17447.9	40193.3	3510.41	23557.1	11043.3	15172	5352.98	2190.76	135780	3701.82	51973.5	3139.29	4163.02	4053.53	11853.8	27974.3	845230	22840.7	13533.7	3890.02	2385.25	11968.6	35997.3	1.4434e+06	689837	14500.8	7003.72	9044.77	136225
C6 H9 N O5	175.048	1.902	6.80298e+06	202198	55556.4	56305.8	15566.1	124557	49024.9	12749.8	54544.3	135971	154068	19924	13209.9	67958.4	17825.3	538143	30213	2885.23	43653	24785.7	38091.8	8305.93	31375	32813.9	12224.6	14778.2	567215	34025.7	188142	28345.3	85037.4
C10 H9 N O2	175.063	1.324	1.07167e+07	13357.1	30320.8	8769.27	57157.5	244500	4903.48	60345.7	5435.4	7823.06	99668.4	38293.9	15976.2	17900.2	14937.1	34512.5	66012.7	10062	376767	111429	18689.8	7002.13	16016.7	38887.7	13681	8880.15	1.07167e+07	30491.8	19406.5	26620.8	32771.3
C10 H9 N O2	175.063	1.856	1.07111e+07	1.07111e+07	64899.8	46307.9	33212.2	89549.9	21188.9	13264.5	38722.6	59211.4	16475	12164.4	8143.77	37009.8	4513.76	45889.4	25180	87914	93556.5	8036.97	28803.8	23089.5	25466.3	19798.8	3022.43	29739	558668	30537.1	39220	12311.3	33498.9
C10 H9 N O2	175.063	3.837	437331	47015.2	2076.28	1668.81	2102.2	19174.1	6836.9	1629.53	20407.5	2128.09	6165.89	1729.5	1639	1776.47	2047.31	1748.71	1824.74	1668.4	37320.7	4053.82	5864.58	1388.82	1628.56	7867.03	1640.65	10776.3	437331	1638.79	52979.6	4271.28	3151.77
C7 H13 N O4	175.084	1.49	1.94635e+07	112114	41095.8	89093.6	92388	95242	104466	96215.5	14576.2	15200.2	1.94635e+07	20205.9	393157	24218.3	12158.6	24811.5	26534.8	186954	929731	106414	186549	62234.3	29936.6	133604	45718.9	11246.7	758802	151831	42756.3	31265.7	32088.5
C7 H13 N O4	175.084	1.737	1.11631e+07	21737.2	11236.2	34018.8	11178.6	110534	3777.47	4029.48	4886.13	3416.04	1.11631e+07	41222	7020.93	5900.97	9806.4	31068.1	21850.3	9449.1	149727	9841.34	62586.1	66979.7	39844.9	27032.9	19488.6	9614.79	509331	8188.68	6675.6	8724.4	22342.8
C6 H13 N3 O3	175.096	1.336	205342	43424.8	21117.2	22829.3	40725.2	71030.7	39569.9	51380.2	18669	1209.41	205342	5163.6	6826.63	35163	2089.57	4568.67	8681.87	202437	18905.4	7418.36	95875.7	14022.6	44070.5	15835.3	2514.04	1534.83	11038.5	4563.59	4287.34	39671.6	7103.71
C5 H N6 P	176	1.45	731038	28607.2	15090.6	12028.4	3036.15	20374.5	9551.36	13122.2	16682.7	4686.88	117436	263337	14110.1	2715.17	3600.59	3505.89	241148	24194.9	731038	6437.65	11705.3	3364.47	150702	10351.6	86580.7	6194.44	596638	101308	12152.9	44151.4	17224.3
C3 H6 N4 O P2	176.002	1.2	7.53306e+06	51355.3	29399.1	356249	527778	31035.4	938123	21110.3	232168	837599	34096	179755	173103	32066.7	218247	31710.4	180191	14853	83613.9	27807.5	72238.5	44286.5	30421.6	18768	26356.1	9194.29	64158.9	36455.4	44566.2	24301.6	8470.81
C9 H4 O4	176.011	9.749	139293	1205.87	1597.43	1591.12	8035.34	5177.83	2285.89	3080.92	1298.47	2072.97	2382.84	2296.76	2361.34	23235.9	1269.44	11644.1	2746.68	4502.99	8246.48	4263	139293	1556.64	1281.3	2752.09	559.484	1805.17	5531.01	857.381	830.966	2036.49	2528.83
C2 H5 N6 O2 P	176.021	3.113	877864	9834.35	15957.2	35552.9	11635.9	22747.7	8743.63	8080.24	18516	13076.5	106436	4125.73	42806.6	34912.4	4100.47	6200.15	6203.03	38503.5	23563.1	8454.64	7163.97	7002.41	4799.51	4094.62	22488.2	816008	25524.2	5744.1	38664.2	7590	474498
C6 H8 O6	176.032	1.795	708938	328862	62557.5	65709.5	16120.8	20539.5	15533.6	9129.38	45949.1	44373.2	26177.7	21389.8	11001.7	7295.95	608729	68695.1	38388.6	7024	167792	11028.8	12745.7	9873.07	4171.66	21977.7	3835.4	10526.1	708938	3978.79	61486.9	15622.8	70840.6
C10 H8 O3	176.047	2.001	4.45634e+06	185206	402857	268394	392888	587082	1.68086e+06	139946	273943	114284	229234	299074	346859	286254	481143	1.12983e+06	487378	29712.6	819902	267445	182580	3.754e+06	82841.7	4.45634e+06	57769.5	418268	480604	83602.7	416142	403457	430388
C10 H8 O3	176.047	9.467	2.09949e+07	1.70695e+06	1.31124e+07	1.37264e+07	379412	3.95567e+06	8.02383e+06	1.60335e+06	8.20521e+06	3.0825e+06	2.2006e+06	2.27514e+06	643726	5.16098e+06	3.29413e+06	2.09949e+07	2.0061e+06	223952	7.12829e+06	2.57107e+06	671507	9.41354e+06	652622	1.42729e+07	891318	2.79624e+06	1.36219e+06	978035	2.30691e+06	1.78889e+06	5.97336e+06
C7 H12 O5	176.068	1.582	1.06938e+07	93088.5	431199	409666	124758	98813.1	45334	105802	79356.7	51246.8	209533	34877.2	108509	281999	576823	63725.1	171545	7.39027e+06	1.92477e+06	1.06938e+07	565551	242575	232422	387472	148986	813593	797891	42463.4	2.95505e+06	313289	123666
C7 H12 O5	176.068	1.808	3.3961e+07	46478.9	94121.6	1.28358e+06	80610.7	198151	61421.8	45889.5	114564	76816.8	39889.4	40779	49731.1	22072.5	74977.2	42848.4	46787.8	3.03098e+06	993911	178143	41928	177943	49126.5	452149	69249.2	588777	3.3961e+07	20057.9	142549	277754	86026.7
C11 H12 O2	176.083	10.504	655427	10997.6	1073.12	10024.7	5805.78	13601.1	9357.43	1486.04	5485.95	11615.7	9177.76	243206	3800.3	655427	9142.95	9144.65	5126.48	3281.7	7160.63	963.697	502376	9772.08	1915.45	4180.28	5733.25	953.15	12728.8	7023.19	7983.65	8437.17	8765.83
C11 H12 O2	176.083	9.321	284076	39566.5	27043.4	61853.6	45242.1	19272.8	19247.4	51754	32802.8	2260.98	20920.5	37392.2	26058.8	45734.8	20548.6	284076	22952.4	32854.9	134587	11568.9	15769.8	17496.5	23345.8	13916.6	17220.6	23472.9	21231.2	23717.4	23622.1	14579.9	19997
C11 H12 O2	176.084	9.447	1.99833e+06	350312	3565.42	26903	58492.3	11469.5	3314.75	44251	25114	32914.8	1960.23	35008.5	6754.1	1.99833e+06	22433.2	30170.4	23448.8	78115.2	88821.8	20224.7	18432.1	29498.7	22642.1	22389.2	15354	16850.4	19624.6	10872	12887.7	12373.7	16080.5
C11 H12 O2	176.084	10.263	502376	16688.3	1054.54	14793.1	42244.3	13729.9	10090.7	20411.5	14765.6	17955.5	8326.92	130127	11282.6	73256.6	12380.2	11722.9	6998.16	15457.9	13055.8	3462.32	502376	1060.73	2851.72	15019.3	8477	3870.35	20752.9	1308.53	1808.98	12318.2	12479.3
C11 H12 O2	176.084	9.594	713034	20844.2	2500.33	1671.89	713034	4815.51	15645.5	28790.5	1368.6	20249.4	3531.56	21397.1	47034.6	326367	14100.3	34047.8	17412.3	47650.6	32326.4	19779.1	38979.1	22413.5	20898.6	23298.8	11024.7	16160.7	21648.1	13558.5	1890.03	11304.7	14404.6
C10 H12 N2 O	176.095	1.816	1.13266e+09	63614.7	70157.3	11613.1	17407.9	53637.8	8292.82	18955	6588.27	41793.9	55282.3	24858.6	74688	304182	43660	13345.6	177878	13108.6	244457	306865	48127.7	11889.8	10339.7	20912.2	18217.8	1.40273e+06	1.13266e+09	283951	358708	162840	69625.3
C12 H16 O	176.12	10.133	606732	20484.8	20339.6	77838.6	64042.7	13155.2	6739.81	500485	18709	12978.1	53010.6	27327.9	19251.7	23344	10024.5	15465.6	18598.3	8858.05	32837.6	8062.1	68637.6	88294.1	606732	137750	5998.28	18409.6	52999.5	19318.9	12156	22087	22493.7
C6 H16 N4 O2	176.127	1.432	826825	4690.02	16553.7	13194.6	3330.51	22349.8	10477.4	14394.4	5078.65	2078.49	128822	4870.27	15478	2609.54	3949.67	3845.79	11246.3	26540.7	801913	38213.6	12840.1	3690.66	3848.29	11355.2	2664.86	2804.45	654483	13347.2	6644.79	8581.24	7325.76
C13 H20	176.156	10.678	421550	27152.8	27739.4	7617.34	15793.9	17889.2	11732.9	16320.9	6137	9625.42	27000.9	9145.2	30213.8	6939.62	16291.7	7614.99	3346.46	13433.8	11426.9	5664.1	129256	6763.31	421550	12364.3	7382.96	13463.1	22996.7	11633.2	5740.98	9013.11	3279.24
C13 H20	176.156	9.89	410063	6517.04	3239.96	5081.71	25351.7	10311.1	6758.52	2380.97	6289.91	11728.6	142784	18807.1	80893.3	12025.4	11264.9	410063	7285.36	7384.24	17879.3	5350.18	24178.6	8869.27	39554.7	83207.6	7591.23	10328.9	265386	140948	10363	207298	14014.5
C13 H20	176.156	8.228	230630	25840	20056.7	9584.62	22733.5	11632.1	9834.69	13514.4	9126.29	11123.7	30770.6	34275.5	230630	41465.2	17703.7	29413.2	8489.92	2946.11	15458.1	11217.4	6919.53	17084.4	16331.9	29252.2	17856.4	16279.8	29462.7	20039.9	2835.32	32449.3	34341.4
	176.521	4.957	122953	1352.76	4788.95	1288.04	1268.97	7266.61	4636.81	1268.72	1071.13	1356.9	1532.02	7920.23	1131.18	6642.62	1310.34	1390.6	122953	1192.77	7565.59	3495.39	25764.4	1440.7	1221.63	1583.14	1161.36	1420.56	8266.96	1206.62	1367.16	3214.7	3485.84
C9 H7 N O3	177.042	5.511	1.23154e+06	1.23154e+06	50035.7	2698.03	15273.3	18301.1	11967.3	2839.65	2598.94	3031.92	4905.69	2710.85	4081.12	3953.67	4000.73	4385.35	2749.76	2872.93	18749.5	8745.58	10448.1	4509.37	3043.76	3130.95	3313.65	3100.63	26942.2	3043.15	3736.02	6545.13	11402.4
C6 H11 N O5	177.063	1.58	710817	27349.1	22691.9	23113.7	28289.4	26033.3	38309.1	24175.1	4694.13	7860.86	95870.7	3593.5	192407	16857.2	13055.9	21823.5	62056.1	21683.1	350833	11945.8	74738.4	63693.1	17738	46085.1	28967.5	7268.72	365071	19428.9	40976.8	31388.9	25198.9
C10 H11 N O2	177.079	7.953	1.46031e+06	1880.84	2095.99	2087.18	5134.36	9196.1	3392.59	1984.16	2084	3564.11	2870.54	1791.88	2140.54	3696	2650.54	43980.2	1975.98	2001.71	26382.4	3907	19255.6	2121.02	2426.23	2331.21	1969.38	3502	88344.9	2834.96	2431.93	11191.4	4102.4
C10 H11 N O2	177.079	1.612	1.03943e+07	1.03943e+07	28390.5	4861.67	4291.43	21124.3	2789.69	4434.15	5479.11	18562.2	94995.7	6693.14	8942.81	17485.4	5279.63	23002.4	16907.1	26876.8	347630	7176.71	16092	11682	2749.95	5778.95	4423.58	4353.44	361738	695284	7964.11	2127.78	2784.05
C10 H11 N O2	177.079	5.778	1.75879e+07	3693.59	22057.8	4874.9	3873.11	15212.6	9263.96	2921.06	3012.27	3976.32	7452.45	7168.54	3372.37	4788.6	5606.64	3839.86	2579.16	3526.94	18720.1	9020.88	8384.1	3712.18	2768.04	4124.49	2792.54	16860.5	1.75879e+07	8131.67	6267.2	9174.76	8061.94
C10 H11 N O2	177.079	1.805	1.2673e+07	1.2673e+07	19143.6	3267.46	6736.58	25472.2	9252.55	2406.87	1832.04	71777.8	39572.6	9511.09	7708.23	14613	3053.31	6825.3	6368.2	20504.4	40088.2	8103.44	26251.2	10768.6	3018.14	11275.6	2677.69	1999.41	520896	695284	3604.98	9584.78	11655.4
C7 H15 N O4	177.1	1.386	995087	10338.6	15468.8	20061.2	19102	27292.5	15930	31465.2	432573	6647.34	195863	12420.7	23533.1	6856.1	6005.15	26919.4	17099.1	40352.9	481218	58100.6	14900	43482.6	15838.2	17264.7	27407.3	3825.39	995087	19320	10102.8	19647.1	17087.5
C10 H15 N3	177.126	1.882	2.56614e+06	22185.1	4091.16	4049.97	8731.22	26778.9	3558.56	3073.81	2394.34	4174.8	19039.8	4331.72	9592.67	6644.56	4461.75	4824.95	3479.4	16998.5	49688.8	3671.28	6005.83	4146.47	3844.84	5314.54	3708.41	2138.29	645643	3649.47	5435.95	14228	14446.7
C9 H6 O4	178.026	9.82	1.3846e+06	1.3846e+06	5324.2	5483.72	10687.7	6965.13	4433.54	3596.05	7554.35	12250	21017.1	2680.78	59273	17091.8	7698.56	3657.09	14490.4	11502.8	26197.6	4975.78	24985.3	2257.19	7643.46	4263.73	17657.1	60221.9	9163.59	5841.93	1917.8	2925.25	6715.58
C9 H6 O4	178.026	7.753	1.46583e+07	12849	20290.8	39000.6	18823.9	7840.7	13384.2	51221.6	18914.8	37703.2	18429.9	16870.4	1.46583e+07	178266	2486.86	54210.3	58522.5	26508.7	32393.6	12016.1	77965.7	2.28728e+06	12593.2	530629	3994.89	19011.6	22660.2	18809.9	13684.1	38288.8	31366.5
C9 H6 O4	178.026	2.45	2.59332e+06	9770.6	29305.2	3818.43	30835.9	34339.6	10590.6	9279.27	6916.72	9898.88	15335.8	4014.57	6284.97	24323	19500.3	6351.84	25578.2	30568.7	42779.8	9988.99	8642.7	4652.67	7258.58	7882.81	18577.2	61400	75198.1	3883.25	19547.5	9329.81	2.59332e+06
C9 H6 O4	178.026	3.12	1.06915e+06	12970.9	23668.2	47921.8	6460.38	32993.1	12681.7	18208	31086.9	5404.32	114991	6443.79	62086.2	5613.15	5947.29	39874.7	27870.1	5031.79	34175.8	12262.5	20865	33253.5	4818.7	29879.1	19001.8	1.06915e+06	37020.1	14749.4	41523.9	19133.4	474864
C9 H6 O4	178.026	8.452	221328	13627.4	23003.8	13802.6	12712.8	20403.8	7512.73	10582.8	16362.9	19744.6	54705.4	162634	55856.2	221328	127457	59236.3	32833.9	21351.6	70282.7	9602.06	192198	21485	7101.57	3822	81164.1	23255.5	13122.5	2685.86	2313.71	9570.52	23794
C9 H6 O4	178.027	6.68	395726	15024.6	15204.6	22096.1	15067.2	17931.4	8618.56	10000.3	15128.4	395726	11603	8939.23	74723.4	21539.3	11820.6	17438	14877.3	20610	18531.4	9809.9	10305	17979.9	11413.1	12601.9	13311.6	48167.6	23760.3	14267.9	14101.1	7875.04	16160.9
C6 H10 O6	178.048	1.671	7.25567e+06	446935	215584	683511	203468	88982.6	90184.8	164943	183726	154675	269922	128627	137661	762566	192363	526386	220419	247565	753761	13730.2	256813	183300	595226	125235	88718.7	44516.1	2.69642e+06	43821	219528	191976	280262
C10 H10 O3	178.063	1.975	1.89567e+06	173938	532551	730718	341018	306908	1.19697e+06	281795	190865	466009	626787	389987	155231	195594	192062	489599	340121	697692	183922	206083	947435	553221	366553	935219	49403.9	105392	211211	140407	404848	125208	197797
C10 H10 O3	178.063	5.621	1.24158e+06	163121	740315	233424	160961	386464	770116	52517.4	24930.7	252284	203409	111635	63593.6	39006.5	68502.3	361730	330931	816602	61431.5	97657.2	300759	735589	253724	313793	76145.2	28094.6	20969.6	52320.7	97596.5	31629.3	327624
C10 H10 O3	178.063	9.949	1.92909e+06	118535	1.67708e+06	1.47682e+06	270450	795253	369907	1.281e+06	224973	682159	309655	79419.2	1.22251e+06	495905	281468	1.92909e+06	62467.7	583154	198486	231128	643894	373147	6194.51	1.45986e+06	43510.6	279142	204737	49195.7	117277	34513.4	248610
C10 H10 O3	178.063	9.587	1.72989e+07	3.22402e+06	6.9589e+06	6.40987e+06	4.98537e+06	5.73552e+06	5.78011e+06	1.70586e+07	4.67051e+06	4.17262e+06	2.8313e+06	1.85676e+06	2.57037e+06	3.55881e+06	1.90196e+06	1.72989e+07	1.6113e+06	9.24162e+06	2.28502e+06	3.97118e+06	6.32972e+06	4.2936e+06	2.15218e+06	7.38144e+06	497318	2.51401e+06	1.54619e+06	725684	3.5122e+06	591966	2.75049e+06
C10 H10 O3	178.063	5.958	1.80209e+06	389442	1.63359e+06	600714	332373	663593	1.23467e+06	87265.8	134108	237365	522438	169538	136399	73177.8	129937	550639	370937	1.20855e+06	108771	160782	421525	1.04926e+06	427449	459704	46211.7	119070	119665	87635.1	246823	48040.7	398443
C10 H10 O3	178.063	9.008	3.67463e+06	144796	395103	266487	125732	256582	263204	153607	118596	94521.9	64745.9	92562	83471.5	162499	74487.7	3.67463e+06	159625	1.77364e+06	126041	119977	176760	131526	51945.6	161642	64036.8	163204	120051	55847.1	77370.4	49279.2	121069
C10 H10 O3	178.063	7.181	1.26601e+06	170841	343809	41916.5	308423	204631	1.26601e+06	68313.5	299992	111274	86992.1	45747.6	80468.2	27059.7	159589	161285	142484	465393	114995	251986	48533.9	152544	112340	252244	67529.8	95390.4	89244.8	51534	123672	36874.9	171361
C10 H10 O3	178.063	9.727	4.14388e+06	160293	4.14388e+06	446729	531759	423156	322805	1.11779e+06	199897	268379	143481	117699	97710.1	358448	612349	652811	549127	416530	100393	118872	140405	194034	45815.9	1.05568e+06	16703.7	175851	132050	46464.6	410027	22977.2	119998
C11 H14 O2	178.099	10.769	272555	27251.5	27826.1	27150.5	63846.2	19267.7	14779.4	23929.6	24363	13427.8	20699.3	272555	42117.2	119762	20734.5	13343.1	18192.4	69144.9	20426.4	12888	92440.9	18635.8	99999.5	28234.5	16179.7	25450.3	24783.8	16003.3	16700.9	21174.9	15336.7
C11 H14 O2	178.099	10.418	1.17357e+06	17127.1	9310.4	1182.88	43741.5	12850.7	998.158	31044.3	18004.2	6795.7	10198.1	10246.4	1320.83	5118.52	7603.6	10204.3	7929.59	17263.1	8617.65	6117.91	1.17357e+06	34729.5	6109.12	14962.3	7060.83	5164.41	12231.9	6763.15	8304.84	8549.54	3489.55
C10 H14 N2 O	178.11	10.181	109312	1283.8	1175.5	994.616	14194.6	109312	1026.47	2669.76	886.554	2544.79	5328.92	4024.63	2397.24	8625.09	1203.81	1373.41	8275.46	1443.99	5171.62	1311.26	13242.9	1069.01	2144.79	3065.16	1706.63	1026.69	7405.96	928.92	1316.27	5994.58	1578.39
C6 H6 N5 P	179.037	1.14	3.83183e+07	1.01937e+07	6.51485e+06	9.16772e+06	8.1359e+06	1.82379e+06	4.17636e+06	7.42319e+06	1.80217e+06	1.04651e+07	3.30582e+07	3.18559e+07	3.50983e+06	9.10791e+06	3.35215e+06	9.81883e+06	2.50558e+07	7.47299e+06	7.99313e+06	8.63188e+06	3.11706e+06	6.034e+06	2.97509e+07	2.06208e+06	2.07135e+07	7.69728e+06	6.07331e+06	1.95863e+07	3.55439e+07	3.06524e+07	3.41176e+06
C6 H6 N5 P	179.037	1.267	6.61165e+07	1.01937e+07	6.51485e+06	335545	244614	1.38032e+06	4.17636e+06	388818	97824.5	1.04651e+07	6.61165e+07	1.64208e+06	3.50983e+06	9.10791e+06	119272	475501	2.50558e+07	7.47299e+06	7.99313e+06	478435	26085.2	204429	5.95018e+07	79210.6	1.34938e+06	1.28124e+06	252278	1.54684e+07	1.55613e+06	3.06524e+07	2.83565e+06
C9 H9 N O3	179.058	8.122	193255	5594.54	1952.31	2100.8	18384.8	9327.13	5646.04	2135.82	2223.92	9397.51	2859.47	2309.4	2229.88	2355.86	2161.55	14146.1	1884.28	2642.4	35629	2370.73	6919.72	3091.87	1916.14	2617.17	1543.24	2913.24	10096.8	1958.77	2395.34	5653.15	6119.18
C9 H9 N O3	179.058	1.772	3.57998e+06	46462.5	13046.1	11826.5	22197.5	30209.8	24821.7	1.55789e+06	6548.11	305206	168634	849818	118672	3.57998e+06	22238.3	329401	32320.9	10854.1	193218	76920.7	303442	253671	2860.3	2.01189e+06	13938.5	25906.2	397356	5395.75	358785	7514.52	1.30589e+06
C9 H9 N O3	179.058	3.987	330664	330664	9294.8	2357.09	3294.48	15103.4	6201.45	2658.91	2182.71	2671.17	3609.87	4030.12	2918.36	2842.67	3242.24	9418.78	2870.72	2592.3	18693.7	8530.7	6883.5	2464.6	2526.41	4220.04	2522.72	3610.9	32831.7	2647.29	3293.42	5584.47	3742.47
C6 H13 N O5	179.079	1.53	3.03307e+07	181322	8.58677e+06	1.27176e+07	7.16503e+06	325005	4.01617e+06	5.55694e+06	1.55845e+06	432566	8.95025e+06	427627	889755	2.81251e+06	3.17754e+06	4.66442e+06	686847	3.03307e+07	7.85136e+06	2.96969e+07	2.7955e+06	2.82278e+06	266938	4.84572e+06	322086	1.87047e+06	6.07634e+06	7.47781e+06	2.08142e+07	1.11005e+06	708524
C10 H13 N O2	179.094	7.191	350562	2815.43	3115.61	284875	15150.2	11677.9	5253	5507	4422.08	20162.2	49428.8	2486.97	2112.73	8154.13	2992.13	5732.49	5549.64	2246.7	350562	5626.18	12449.9	2264.56	2114.1	2897.48	1944.33	6239.04	20817.8	2220.88	2878.31	5894.35	3009.02
C10 H13 N O2	179.094	1.413	2.97272e+06	2.32945e+06	24390.1	19440.8	16621.8	46311.5	15437.3	21208.6	12420.9	60253.4	189805	9219.35	22805.2	21339.8	5819.42	37969.2	39321.2	39104.8	1.18153e+06	56303.7	40088.2	5437.79	6123.67	16730.7	4071.17	4132.06	964311	2.97272e+06	150802	12643.5	16559
C10 H13 N O2	179.094	10.384	109909	1161.79	1007.71	859.972	10802.7	5475	2291.55	1977.62	1041.29	2188.34	3035.84	2909.28	2125.7	4966.6	824.72	1056.87	4868.77	1778.3	1530.25	1425.02	35756.2	942.141	2361.1	1571.28	959.862	1063.31	4967.91	913.726	1278.4	1062.63	2646.02
C11 H17 N O	179.131	1.734	5.11206e+06	16681	8794.77	2812.23	17635.3	14345.7	11360.2	41615.2	1677.88	2673.79	23826	2562.95	4127.55	3500.46	4124.33	3105.33	2579.81	5754.9	117194	7702.98	5489.42	3163.2	2751.54	3873.08	3112.47	2479.06	398662	3202.11	5225.1	4250.91	6903.9
	179.51	7.29	829468	2170.46	2484.54	2096.91	15355.1	14120.5	7567.52	2493.87	2021.21	2746.97	2645.29	1994.55	2705.38	2510.21	3350.76	2531.24	4107.57	2370.1	17318.5	6221.95	9594.94	2601.88	2209.1	3095.79	2141.13	6323.42	19062.5	2288.84	2631.11	5166.59	4968.99
C4 H5 O6 P	179.982	1.081	4.21663e+06	12757.6	48102.6	282706	512597	23212.5	896605	36905.7	457747	820949	48435.2	77317.8	55120.6	35616.3	84333.8	74305.9	58536.4	53963.5	69894.5	34818.7	296224	40371.2	42947.4	56295.8	71964.6	65246.4	86513.9	75916.5	45212.2	48002.8	130545
C5 H4 N6 O2	180.04	1.046	2.70572e+06	559123	67521.4	519658	469699	14889.8	60269.5	40064.7	109892	580606	1.88128e+06	158948	169078	604850	111622	527004	1.13784e+06	437247	620226	427692	189613	325900	1.71864e+06	12258.8	820773	569103	67772.2	241865	2.02245e+06	1.77952e+06	22027.7
C9 H11 N O4	180.042	1.603	5.64613e+07	5.64613e+07	58205.8	42391.4	17952.4	73074.5	41448.2	10917.8	18924.8	88868.3	233900	148555	44704.5	365290	37964.4	79820.6	41629	82120.5	855943	43723.1	39622.1	167921	28576.5	219783	19334.7	32750	890679	46072.6	44012.9	14480.3	129957
C9 H8 O4	180.042	5.912	1.73054e+06	3134.23	37194.8	50947.4	23268.3	51264	25877.3	18857.3	49174.8	22223.4	3468.67	43280.3	84715.4	35762.2	33419.1	64971	29426.7	2834.67	32660.8	23368.1	53925.9	36214.9	4499.54	51177.7	15655.9	24538.5	24326.5	20942.1	39592.6	33541.5	36611
C9 H8 O4	180.042	7.375	1.85427e+06	93960.7	323883	296221	67004	189113	132307	68403	410072	110520	402173	104556	127760	461087	189423	131364	63869	165832	470877	105259	250888	117018	37599.8	155440	189557	1.85427e+06	72586.8	53023.8	107154	109691	166019
C9 H8 O4	180.042	7.539	1.22297e+06	112449	398576	340627	40801.7	172630	148654	57043.7	474721	283231	101738	153072	179768	844887	111047	354675	94266.9	168599	326134	100352	221567	238330	54004.8	344516	149172	62640.2	1.22297e+06	109498	136419	157763	347931
C9 H8 O4	180.042	9.76	462711	17688.1	15563.5	46081.2	10640.5	38496.1	4433.71	29407.4	10056.3	21232.4	120264	22355.2	18628	30689.9	47500.7	14432.3	47457.2	5947.54	34814.6	9014.97	462711	11643.6	2314.02	16264.3	5089.92	25336	27970.3	3110.42	1097.54	8576.89	3340.08
C9 H8 O4	180.042	8.711	410292	15726	49528.5	59617.1	39448.9	54215.3	35129.3	31937.5	69502.6	38097.4	34917.3	284293	67185.5	410292	42628.1	138395	50916.8	25196.2	34109.3	26610.5	88666.2	68127.7	247074	54472.9	19256.2	24943	26605.2	25115.9	19159	17653.7	26343.1
C9 H8 O4	180.042	9.025	1.37181e+06	25560.5	49470.1	45594	52988.1	108133	45093.3	66802.6	72096.5	1.37181e+06	118866	198192	1.14896e+06	280215	160931	969380	768835	52481.6	78788.5	46831.4	383350	72641.9	7997	58897.7	104175	50168.1	29533.2	22851	53788.2	52120.9	34151.6
C9 H8 O4	180.042	5.103	797622	26623	29933.4	40457.6	21850.3	43419.3	25494.9	22149	31561.9	2344.67	35351.2	132936	403522	276346	28736.9	797622	79419.9	23814.6	29139.3	19557.3	105503	310563	16463.8	336974	12681.8	49513.2	22273.1	26455.1	34041	18169.1	98501.8
C9 H8 O4	180.042	6.502	445486	28003.3	39357.6	51721.7	24708.1	69512	28329.9	7261.34	43604.9	10283.9	30284.4	132722	166023	235167	42732.6	445486	111333	25294	33453.7	27785.7	94583.3	180098	20780.4	372549	26799.3	48604.4	25511.7	41735.1	38205.6	22783.1	74112.1
C9 H8 O4	180.042	7.781	6.21556e+06	18020	69463.6	42342	33548.5	16318	60935.8	43159.1	138014	72043.4	50497.2	1.28662e+06	60559.1	476183	76202.4	31207.5	100211	126027	132934	50008.9	6.21556e+06	76033.4	10561.6	5865.15	36794	92502.8	148959	59351.8	13586	59684.6	81145.2
C9 H8 O4	180.042	3.866	380639	164983	56296.6	97461.8	55036.4	114868	184915	16413.1	45424.9	45205.7	23324.6	36308.5	138113	31530.9	72699.6	34812.9	38256.4	222318	56443.9	135791	380639	103238	5320.49	217921	44115.3	12809.4	24871.9	27697.8	61776.6	22827.9	48383.1
C13 H8 O	180.057	10.477	118630	1013.89	1216.68	2268.07	3038.25	5133.65	2288.51	3186.79	1038.1	118630	2176.45	3931.69	1179.75	5379.02	1083.49	12879.4	9277	1831.41	5580.65	2166.23	26337.6	1176.53	2467.48	1852.37	665.645	2967.28	9102.44	990.355	1076.06	3410.85	857.705
C13 H8 O	180.057	10.757	152698	2296.67	1656.18	2370.79	10982.8	7660.96	4158.85	3325.42	1577.87	152698	3938.56	3647.47	33007.9	5962.04	2737.23	4050.36	17390.9	2509.34	2668.67	1311.02	9709.46	1243.88	4050.75	1903.56	909.281	1683.59	14739.2	1356.63	1563.4	6573.33	6984.58
C6 H12 O6	180.063	1.516	7.61048e+06	47680.9	7.61048e+06	7.12272e+06	6.59958e+06	248963	3.28752e+06	6.12634e+06	358345	452464	447406	441941	1.69652e+06	4.11056e+06	179173	5.44923e+06	226649	417796	2.78509e+06	114606	986518	4.48879e+06	200010	4.00252e+06	459487	128097	2.27306e+06	857578	718119	203319	604776
C10 H12 O3	180.078	10.063	1.56321e+06	32103.5	158165	83645.9	58126.7	104591	26746.5	74053.7	91154.5	25962.7	9855.23	14109.5	24583.6	1.56321e+06	33851.6	80710.8	42716.6	83492.2	4478.85	15087.9	328551	140645	30708.8	257352	11936.3	97220.4	15833.6	16827.9	37958.7	31251.3	95275.4
C10 H12 O3	180.078	10.187	1.29544e+06	19826.3	50608.5	23498.2	36951.9	20068.3	23672.6	49835.8	27287.8	20824.6	8555.68	11901.7	12015.6	1.29544e+06	17783.4	28450.3	29993	50473	18949.7	8323.57	591069	30772.8	59469.4	76694.4	9103.28	53503.6	29954.3	15395.9	22079.8	14929.4	22058.6
C10 H12 O3	180.078	9.804	4.3298e+07	115624	309419	221679	142901	181693	494276	986909	146655	234754	73968.3	17523.5	57215.9	4.3298e+07	236841	800235	28403.4	1.69377e+06	78930.5	122945	227360	981379	36753.8	2.5929e+06	25456.6	113523	114995	184106	168516	113084	126715
C10 H12 O3	180.078	8.106	3.62203e+06	53310.5	2.3104e+06	185956	162573	35636.2	576425	69683.4	101774	1.41865e+06	74723.6	147024	71318.2	3.62203e+06	29957.4	571272	26649.2	39449.3	766839	33330.5	170103	1.78492e+06	16643.4	3.48472e+06	50741.8	1.07879e+06	52433.6	225802	4548.38	62779.3	48171
C10 H12 O3	180.078	6.26	8.03547e+06	778216	826026	2.29566e+06	38866.4	943555	560217	93006	2.53699e+06	329696	1.90924e+06	417193	2.05597e+06	651096	1.45098e+06	2.49003e+06	476871	46214.7	2.68235e+06	419830	504414	1.54301e+06	134805	3.25465e+06	949291	2.58708e+06	1.38158e+06	1.69322e+06	8.03547e+06	2.85891e+06	1.58921e+06
C10 H12 O3	180.078	2.767	1.79202e+06	128047	141587	266672	234680	164706	116633	82045.9	395115	138434	86069.6	73659.9	102874	48978.9	131937	260068	103448	616493	169514	154417	50730.3	149021	34811.8	264194	56805.2	110420	103177	59006	156031	109242	130156
C10 H12 O3	180.078	6.868	496719	124351	349168	439464	169912	108380	408450	18172.1	194415	77439.9	142223	39964.6	207913	130206	120669	245709	64447.7	496719	204579	6346.04	41772.7	172576	3150.84	226732	123619	284491	132820	119491	403417	218639	85915.1
C10 H12 O3	180.079	8.904	203011	9586.02	77587.9	25855.6	203011	50877.1	15205.8	58591.1	84201.2	42642.1	25196.9	37512.6	35945.1	46601.9	15077.6	26383	33088.4	82962.4	48829.4	7272.1	49329.8	95124.3	23427.7	98108.2	66639.7	5742.51	37480.2	14513	37873.7	38136.3	62293.4
C9 H12 N2 O2	180.09	2.402	617386	3642.77	15207.2	1956.8	16001.5	617386	1374.72	2051.28	1908.24	1950.47	7958.15	1879.1	2551.29	1950.15	2935.42	3168.74	1757.7	1928.71	16034	1114.72	2828.6	2274.16	1879.73	2181.54	2739.21	1601.25	39022.2	2015.12	2718.55	3555.62	2872.21
C11 H16 O2	180.115	10.304	4.82226e+06	128377	80002.9	66581.5	24433.2	33110.9	49951.7	414716	28068.7	67295.8	25346.6	62953.7	48782.5	20213.1	167822	89797.4	76482.6	141756	65493.8	63119.3	221303	318310	130464	262048	138108	4.82226e+06	54214.3	16772.2	54062.7	81104.8	1.10328e+06
C11 H16 O2	180.115	8.169	569424	2733.56	19138.8	3459.29	37611.5	44307.4	8408.23	75074.9	18916.2	32467.8	4538.43	53395.2	110496	50120	47910.8	39990	34667.5	48239.7	53059.5	6803.53	27100.8	199852	47732.9	569424	2298.24	37375.2	16360.2	38438.7	40389.9	32129.4	25995.7
C11 H14 O	180.115	9.574	436152	23309.9	10495.7	23114.1	59532.8	27932.9	20994.4	436152	9581.51	20501.2	23267	14722.4	20560.8	35033.3	20865.9	17841.7	22372.6	25806.9	24269.6	19896.4	73488.8	14674.8	50072.9	73052.6	8657.23	8753.13	43364	16274.9	14948.8	44294.6	17988.1
C11 H16 O2	180.115	10.051	732852	26997.1	14931	42272.1	146421	36407	16936.8	732852	18355.7	18065.7	34246	70565.2	25154.5	18335.2	19333.8	34318.2	17621.1	46550.3	13265.4	14234.7	124064	110562	60215.9	88178.7	10730.9	25694.6	33935.7	22340.4	2417.88	110745	17539.4
C5 H12 N O4 P	181.05	1.453	1.67984e+06	9514.99	11555	9210.22	5989.26	110210	7313.53	10047.8	14315.8	8330.53	89921.6	9788.9	10804.2	2070.54	10904	2632.25	313241	43462.4	559760	5067.03	8962.8	4691.34	2442.03	4506.35	1.67984e+06	190134	456850	9603.3	4638.27	14683.1	119401
C9 H11 N O3	181.074	9.606	200580	11058.5	26186.8	2094.88	8770.7	200580	48918.1	4316.63	2254.67	4192.99	4425.06	1855.48	3118.56	37953.5	1611.23	2422.21	2306.39	2104.42	11284.2	6296.88	48841	2102.39	2484.26	2930.16	623.996	2955.14	12032.2	1261.65	1227.76	4421.07	5827.5
C9 H11 N O3	181.074	3.561	5.61364e+06	47676.3	4962.32	2147.48	3425.27	14830.6	57598.7	2382.18	2295.32	2902.94	10198.4	3344.6	10603.3	4529.7	2854.27	6610.4	2072.31	2411.45	11260.5	6366.87	10174.2	5592.95	2032.55	5565.14	2413.67	3421.06	21157.3	2176.69	2599.64	3923.95	4824.6
C9 H11 N O3	181.074	1.81	2.58521e+06	912213	81275.7	36805.1	219244	65165.4	69620.6	586743	16213.1	2.58521e+06	143463	157404	627428	89244.1	42692.3	54036.1	135968	192276	107673	42654.2	610229	67992.5	60215.6	48644.5	153394	138489	517316	108831	205586	152576	60568.1
C9 H11 N O3	181.074	1.407	9.58907e+06	315118	296083	152713	228715	1.17732e+06	219727	33244	440681	25354	182860	26889.7	29340.7	77896.9	96869.8	337859	160449	121516	1.1383e+06	356987	224561	298418	196714	865174	28741.6	5281.75	929028	148046	79470.1	161138	88045.5
C6 H15 N O5	181.095	1.507	4.53002e+06	4768.08	9223.57	2147.32	8622.52	12735.7	1332.48	1732.12	6782.63	10606.3	36533.1	5508.52	9187.23	20629.4	356646	11691.2	11060	5158.59	80708.3	3795.23	7071.19	2.10874e+06	21106	4.53002e+06	1535.2	2426.23	140697	7839.61	8051.34	51990.9	14042.4
C6 H15 N O5	181.095	1.596	6.52436e+06	50354.7	63033.5	50242.5	19105	85104	39895.9	54811.4	19338.6	31548.4	490530	13373.5	58937.6	108240	6.52436e+06	75493.6	45688.6	101062	3.05354e+06	82515.8	48892.8	61337.8	15172.7	1.67374e+06	11042.5	16212.9	2.49215e+06	52386.8	25302.2	63919.8	27895.2
C6 H15 N O5	181.095	1.222	756992	11384.7	23242.2	15620.1	30058.9	16091.2	8823.73	11391.6	4004.12	14934.5	26955.5	31476.9	37181.5	13272.8	756992	22128.4	142455	11742.4	81915.9	18543	6240.56	12675.3	21039.4	14837.5	15331.2	5740.57	50722.5	28820.8	35233	18081.3	3607.62
C6 H15 N O5	181.095	1.439	879965	1926.92	1369.03	5574.1	4922.64	41773.8	7212.76	6080.99	4045.92	3671.68	54421.4	2627.36	6538.77	10575.4	721722	4310.76	8715.62	11212.2	81915.9	2983.29	4140.04	205537	4786.59	879965	809	914.112	102880	5368.15	3457.68	5648.31	3094.8
C10 H15 N O2	181.11	1.425	892126	5278.32	18415.9	14678.9	3705.18	77339.6	11656	16013.8	5649.98	12592.5	143314	5638.82	17219.3	2903.11	4394	4385.17	12511.5	29526.4	892126	42512.5	14284.6	4105.85	4281.22	12632.7	2964.65	3119.94	728111	14848.7	226536	9546.6	8549.22
C10 H15 N O2	181.11	7.106	1.12609e+06	1.12609e+06	3172.5	2637.37	3042.62	17692.5	8389.61	2217.64	2272.72	2548.65	2608.51	2517.21	2111.4	2727.63	3011.81	2576.18	6789.94	3121.21	50151.4	8424.42	11801.8	2092.21	2165.04	2668.85	2113.12	5991.32	20234.2	2090.53	10102.1	5966.01	3045.6
C12 H23 N	181.183	4.204	1.50935e+06	379183	236208	126908	314272	65359.4	72595.1	104148	110731	410893	363898	201249	315332	82560	68160.6	174805	277373	1.4446e+06	564378	136983	186426	445943	122264	230453	6885.24	582377	108120	193111	343139	579852	384022
C12 H23 N	181.183	4.471	380143	24049	13130.7	5838.65	16546.6	17661	9701.69	3984.19	23744.8	11312.2	20883.9	12646.1	110156	8338.87	10742.6	12285.8	7471.32	22940.1	16296.8	9153.9	35159.1	54223	11209.1	3159.74	156741	26328.7	24466.9	12041.5	27285.2	13626.8	13402.7
	181.955	1.169	3.31647e+07	2.50606e+06	2.00721e+06	2.62767e+06	4.06514e+06	88221	2.81239e+06	622214	245317	2.02831e+06	49511	3.06495e+06	2.01086e+07	473687	1.92684e+07	9.52563e+06	1.40652e+07	1.26971e+06	9.09195e+06	5.16709e+06	57846.5	3.11063e+06	2.21476e+06	131684	6.74813e+06	105778	104335	2.05908e+07	885575	48661.7	58357.8
C4 H7 O6 P	181.997	1.925	687021	12974.4	82547.6	82128.1	83592.7	21511.9	32993.5	2387.09	3445.45	2997.51	14786.1	687021	25549.3	4121.44	3464.95	4136.1	518267	5431.52	11210.3	2851.08	19723.7	29094.9	93646.1	4055.58	14881.4	1623.89	501399	2834.14	21370.3	42715.9	12890.8
C8 H6 O5	182.021	2.976	565466	10595.8	19583.8	25161.3	4279.38	25733.7	13334.7	4177.3	19728.2	11461	7963.01	3402.05	44055.8	10380.4	15937.4	44291.7	6738.56	14371.5	24250.8	14235.6	6923.88	24935.2	9112.4	12983.4	565466	5976.85	39346.2	9752.89	16262.3	14278.9	22643.1
C8 H6 O5	182.021	4.208	2.41912e+06	5529.35	8606.29	14345.8	3682.05	14228.1	7846.09	4228.86	12377.1	6026.63	9517.71	4934.49	2771.49	2591.26	3641	2.41912e+06	8314.59	11092.9	10563.2	10220.8	7256.87	54066.1	3295.39	223002	61799.4	6703.27	26369.7	15024.5	17516.8	6263.02	11494.1
C6 H14 S3	182.025	10.736	372338	112916	64971.1	101820	7451.97	55964.9	57553.9	54394.1	38401.5	15472.9	2672.37	2474.86	22396.3	4045.33	372338	43029.9	2327.16	3731.99	3898.25	1407.1	6588	10951.8	2748.49	10123.9	17801.4	8704.29	111734	4978.12	35089.3	4460.09	14050.1
C12 H6 O2	182.037	8.808	294502	1737.96	1601.59	1393.53	7643.16	11444.5	1337.75	2704.24	1760.54	2771.46	1969.76	1460.55	3795.93	5581.05	2900.13	3191.01	294502	3583.12	21508.5	3505.45	3320.83	3756.86	1176.27	5723.8	1404.38	1651.72	5411.6	1168.55	1521.7	5400.92	5586.19
C5 H6 N6 O2	182.055	8.04	246043	2021.1	2250.67	2284.35	10880.3	9588.91	4439.2	2465.05	2189.68	6730.33	3082.11	2477.2	2575.89	2872.69	2784.95	41498.3	2504.27	2256.63	41169.9	2739.42	8383.7	2386.29	2214.13	3024.18	2108.2	2663.71	12647.1	2263.4	2453.32	11758.8	4822.26
C9 H10 O4	182.058	9.38	2.09958e+07	372826	591438	477954	81523.6	51589.8	381506	402745	1.03139e+06	943062	116869	470344	3.58312e+06	1.91508e+06	484210	597712	807411	52699.5	483676	127744	2.09958e+07	687114	144682	816914	101597	1.1574e+06	1.01928e+06	150539	79229	176691	273579
C9 H10 O4	182.058	8.574	2.80508e+07	4.57303e+06	1.13836e+07	1.13709e+07	344997	1.09239e+07	8.75907e+06	2.51158e+06	1.20054e+07	2.39439e+06	2.37269e+06	3.00066e+06	1.08862e+06	8.69251e+06	7.85854e+06	2.80508e+07	3.11881e+06	472478	1.55266e+07	7.88363e+06	2.37131e+06	1.01804e+07	1.11884e+06	2.18644e+07	2.59666e+06	2.95409e+06	3.50213e+06	1.93813e+06	516550	4.00013e+06	7.59216e+06
C9 H10 O4	182.058	9.114	3.26455e+06	192814	1.64161e+06	194256	47422	388579	188989	143465	96750.9	1.00343e+06	125616	87373.8	3.26455e+06	1.74881e+06	300440	618659	306660	44571.6	833305	232667	79481.8	555761	70061.9	569289	105947	349776	187661	85902.6	40392.4	175656	127637
C9 H10 O4	182.058	5.315	2.25026e+06	408436	630924	493383	1.2027e+06	1.37161e+06	105509	68667.3	288579	315541	259090	249651	265085	391067	136184	1.75541e+06	194950	876994	223919	424150	269056	135807	554229	168091	21812.2	142928	152325	60961.7	309809	86028.7	121995
C9 H10 O4	182.058	8.805	4.24788e+06	750210	319306	617287	115042	340822	753302	200244	406337	24553.7	458573	153891	2.32658e+06	960479	782254	464523	4.24788e+06	71852.2	1.52198e+06	384642	2.37131e+06	1.2514e+06	58423.8	993212	117989	2.03828e+06	600721	106381	183054	1.14579e+06	172727
C4 H6 N8 O	182.067	2.031	287282	3947.89	1872.16	1786.76	2966.74	287282	1809.89	1720.27	1457.94	2313.51	2862.3	3108.43	5224.57	1914.81	2451.72	3247.06	2033.54	1727.1	12891.6	1970.01	1512.39	2607	1891.53	2799.19	1968.18	1155.26	71246.9	2118.14	2155.01	1896.74	853.402
C8 H10 N2 O3	182.069	1.859	3.19837e+06	22247.2	13819.8	4061.31	4220.59	67472.6	5190.98	13564.3	14265	7305.38	19093.1	5336.58	3.19837e+06	6663.16	4474.24	17838.8	3489.14	11421.8	55306.8	11889.3	12178.2	4158.07	3615.98	5329.41	3718.79	2144.28	864284	3659.69	15620.6	14267.8	14487.1
C6 H15 O4 P	182.071	8.963	102959	86897.4	10091.1	9904.29	8054.19	70443.9	30170.5	38540.4	4958.41	3696.31	17926.5	19185.6	9957.67	44968.8	66845.7	25780.2	7403.89	34637	16669.2	102959	16087.4	21837.8	29871.5	10861.7	35879.3	15269.7	57937	72045.1	47835.8	1621.82	7843.4
C6 H14 O6	182.079	1.527	3.49615e+07	173802	207302	173912	166160	1.08068e+06	90380.1	96129.7	630585	78427.3	383072	45571.5	235553	162465	3.49615e+07	173640	320125	118167	2.35737e+06	344986	81555.2	2.84539e+06	352517	4.98064e+06	82589.9	21867.5	2.8586e+06	258274	96280.7	276751	105060
C5 H14 N2 O5	182.09	1.318	403343	4882.07	27291.6	6245.37	35295.9	32322.9	3832.31	37264.7	3356.47	6407.09	61547.2	29393	12941.8	8134.99	46700	7137.76	167274	4989.12	232661	68809.4	11541.3	6070.24	11572.1	20446.8	11418.3	4596.39	129378	25766.7	14102.7	16438.9	20236.9
C6 H10 N6 O	182.092	2.593	1.38642e+06	4333.33	10466.9	17136.9	14997.6	11596.8	39887.2	1.38642e+06	2315.8	2193.69	2858.37	2206.23	2410.77	2401.07	2587.25	3186.19	2147.06	2110.43	54544	4322.23	8037.28	2134.04	145846	2657.18	4537.51	2008.02	30134.8	1973.4	2971.59	4247.59	2845.29
C10 H14 O3	182.094	10.234	226722	1543.95	12851	1079.27	74005.4	13911.9	1179.49	32744.1	16861.7	12813.5	18652.3	10214.1	4646.94	226722	1425.56	4964.84	9509.11	19953.1	15625.3	7611.13	18757.1	13180.9	3217.3	19577.6	8299.53	6640.5	37864.2	12400.9	12746.8	7774.83	7936.32
C10 H14 O3	182.094	7.287	1.92425e+06	61432.8	439253	46641.7	477972	71220.1	277150	451657	56379.1	47373.4	46870.1	47947.4	50136.3	54670.3	44434	447979	25036.9	849210	66079.2	46425.5	38507.7	950906	44678.5	1.92425e+06	86222	48186.4	55710.9	174063	55988.4	32507.5	28504.5
C10 H14 O3	182.094	3.839	564032	175895	68609.7	109126	315934	214018	163624	564032	209501	20124.8	76775.9	99237.2	40278.6	52217.3	40241.6	175218	80722.2	96109.5	106562	54797.3	18955.7	54476.3	40082.2	300232	31564.5	98724.9	36016.3	53421.8	93326.9	78103.2	64087.9
C10 H14 O3	182.094	7.494	731830	52802	47757.5	14194.3	731830	55601	108144	104997	22793.9	6317.76	35005.1	14444.4	3024.45	39637.2	39652.8	37502	2990.62	63120.1	22844.8	23739.8	26114.3	34832.7	42908.8	75101.2	26387.8	34722.2	48812.4	12435.5	51886.8	17558.7	8473.1
C10 H14 O3	182.094	8.748	807359	2305.57	2186.97	23734	807359	32885.2	23019.6	3587.44	31783.2	26113.7	2630.62	27651.4	23053.9	28429.4	3847.31	23343.7	3323.28	9060.28	24204.9	20836.4	22833.2	29481.9	15344.7	7593.18	23166.4	18877	24745.2	24329.6	25437.8	14502.2	18884.8
C10 H14 O3	182.094	8.326	527290	46703.6	71019.8	44611.4	372661	31047.8	34278.1	160427	41407.5	32974.3	30453.9	14351.2	173674	138787	31174.1	306245	26528.3	527290	28340.2	58149.1	27845.5	40077	37152.1	469961	27548.7	28960.5	113505	26098.9	44706.7	44462.3	20290.1
	182.956	1.174	7.04961e+06	555164	386323	582337	1.15115e+06	32789.4	461357	146364	54743.4	453404	43868.5	841479	4.61303e+06	94250.6	4.626e+06	2.10422e+06	3.07692e+06	266133	2.99476e+06	1.07288e+06	14133.1	655148	522310	26371.9	1.47365e+06	12919.4	90152.9	4.49506e+06	208495	34147.4	11902.8
C4 H10 N O5 P	183.03	1.411	709590	2083.84	17187.5	7816.43	3526.95	36880.3	6206.77	10130.8	1326.82	52458.9	709590	2885.14	57623.2	149601	3894.34	68765.3	7288.33	15722.6	132609	48400.8	624625	15145.5	16012.4	25909.8	75919.5	39136.7	52239	58381	84183.9	8072.06	4339.76
C3 H10 N3 O4 P	183.042	1.586	300189	14620.3	14426.3	4289.71	6271.29	17530.1	2734.33	3679.69	2623.89	6986.04	78832.3	9208.76	4372.07	2931.05	277633	15176.2	14030.4	10585.7	288482	7788.03	13354	12619.1	2841.3	4581.9	3935.75	4978.76	300189	12917.1	6609.03	26597.7	1823.25
C8 H9 N O4	183.053	1.599	352955	52908.6	63108.6	40831.2	28267.2	38968.1	31401.7	4257.84	34332	85010.8	91218.6	55279	24481.2	352955	5069.71	308447	61325.4	19646.2	333808	9011.69	40835.7	79330.6	5756.27	49954.1	9541.98	5761.03	347355	14946.6	71679.3	10310.1	57348.2
C8 H9 N O4	183.053	1.798	715065	23224.7	45638.5	39909.9	12104.2	91070.9	17380	7558.33	22128.5	6366.88	123837	113273	549965	352955	3982.25	308447	60232.2	26281	88364.3	8225.47	215705	122444	198885	255341	11272.2	3002.37	480088	16242.5	374547	224039	715065
C5 H13 N O4 S	183.056	1.563	7.19414e+07	987506	97137.1	77360.2	60894.6	1.99779e+06	91999.3	148043	76493.2	32966.5	340332	138396	85323	39588	60141.2	75190.4	289989	45700.2	3.31146e+06	50086.7	121295	117900	910308	153664	77833	32717.1	2.12486e+06	119347	224757	583545	462898
	183.061	8.658	2.54412e+06	486456	863981	1.0044e+06	55375.5	1.08738e+06	23630.4	271243	1.07523e+06	184291	234777	271161	88100.7	890887	709521	2.54412e+06	259101	48228.4	629249	768706	197544	886390	76100.2	70483.9	213505	345125	261465	129953	23411.6	5636.4	567450
C5 H14 N O4 P	183.066	8.07	558790	1616.15	388048	1826.66	11879.2	7662.51	8806.27	1973.49	8186.65	6999.35	2464.57	1980.86	2059.79	454713	1997.27	27039	2002.51	1985.26	168913	2190.55	6703.93	358400	1770.51	558790	1685.8	54427.3	9329.41	23734.5	1940.71	5725.8	5654.11
	183.066	10.029	151065	1128.95	1308.94	1482.75	11753.7	6200.11	851.609	2814.27	1063.69	2465.6	3894.87	3370.32	24667.1	137049	1350.63	1511.69	5259.13	1291.43	6189.45	1343.19	26210.3	1212.12	2009.25	2195.14	1652.8	1121.35	51186.2	732.759	1059.19	151065	821.908
C5 H14 N O4 P	183.066	1.529	2.67335e+06	17760.4	25404.7	2.67335e+06	28576	34299.9	157167	4829.38	7794.11	3073.94	147834	3404.77	7639.15	4570.91	6865.24	5577.13	18414.1	13893.2	1.23068e+06	10221.3	19705.5	5282.97	3073.79	12464.2	4450.51	6534.34	1.00442e+06	21113.7	10197.6	3248.92	2680.59
C10 H14 Cl N	183.082	1.475	447125	3850.94	9229.9	2048.63	1857	12461.7	1222.05	1692.37	22726.1	1116.81	53710.3	1237.01	11836	1660.68	2202.23	2026.26	6270.65	3975.47	447125	3383.33	7159.3	4129.93	8504.78	4501.46	1464.06	1563.69	364922	7670.92	3704.96	4191.67	2016.82
	183.507	9.411	111454	449.721	643.06	630.275	748.453	1482.89	1600.35	545.541	512.367	936.591	652.923	111454	926.897	87256.9	498.251	702.904	502.502	505.857	20287.5	355.937	4608.33	577.307	355.926	796.79	183.139	545.73	1899.33	347.806	402.428	1349.15	536.364
	184.032	1.457	569372	6846.5	15855.7	9368.37	13216.3	15868.7	7439.11	23571.5	3605.93	45258.1	91465.7	299344	115535	183247	2804.34	92247	34842.6	18844.3	569372	5013.99	53466.9	33598.9	24578.6	35924.4	15104.8	1991.21	464694	67250.4	82070.9	14312.1	6042.8
C8 H8 O5	184.037	3.04	2.01375e+06	2.01375e+06	49048.3	17326.6	4370.39	22782.3	52923.5	3213.87	6579.97	27755.5	3744.8	21765.6	42871.6	29298.5	42583.2	14278.1	36547.8	44474.8	55365.5	30280.7	6737.76	53913.9	3461.1	56132.6	31439.6	12797.8	29785.1	16415.4	38709.6	71842.9	31452
C8 H8 O5	184.037	3.355	800752	190440	28177.1	31983	12412.5	29003.9	12675.4	20442.1	12716.2	6710.31	18563.2	12349.2	17498.5	18024.6	7229.14	36551.6	21214.6	19312.1	22310	6665.88	12522.9	32123.9	9315.96	5088.57	2014.82	11821.8	20017	10905.1	7137.04	12330	20334.8
C12 H8 O2	184.052	10.279	4.44585e+06	1366.65	2298.24	841.129	18271	4374.6	3441.3	1950.96	2759.98	4.44585e+06	15850.7	2043.23	3510.24	6874.41	1123.43	11122.4	9351.4	1582.67	13049.9	2414.13	15665.4	1133.28	2687	2995.87	2096.25	1617.89	7060.34	811.003	851.281	2071.95	713.771
C12 H8 O2	184.052	9.825	164646	1206.7	4471.93	21220.1	9162.98	5971.45	5040.98	2299.79	2408.58	29950.9	1998.3	2298.33	8971.22	12666.6	1637.52	4431.27	164646	10786.1	6565.23	2052.01	21420.7	1935.17	1637.27	3655.45	4532.62	1250.68	5028.41	848.957	1644.19	2126.6	3526.09
C9 H12 O4	184.073	5.527	1.10346e+06	18244.7	128242	155263	539021	26647.7	93329.6	142605	28383.8	11764.6	19536.4	19200.8	548921	16676.5	18667.6	24620.5	15413.6	93931.2	26046.5	115753	136827	10086.9	3352.13	26582.7	28448.5	14242	29671.8	25886.9	20279.9	15026.9	1.10346e+06
C9 H12 O4	184.073	8.482	1.25052e+07	30017.3	1.44587e+06	517031	121337	647549	1.32415e+06	178228	305474	259481	11787.6	7304.43	1.20029e+06	420893	282954	11973.4	18133.6	35682	1.24437e+06	170952	661903	1.50259e+06	436790	148621	1.63387e+06	1.14922e+06	4.7984e+06	1.25052e+07	10874.6	1.12728e+06	5.10368e+06
C9 H12 O4	184.073	3.39	2.77102e+06	14483	6435.74	11770.6	499130	60986.5	33433.3	177114	43723.1	27440.8	22684	26620	109300	9339.36	43239.4	32712.8	4669.5	16468.7	35564.8	57198	20580.9	18320.8	23200.6	31113.4	2.77102e+06	14648.2	144195	46415.1	40575.2	26443.7	21402.2
C9 H12 O4	184.073	4.796	1.49547e+07	13034.4	75730.5	7.65099e+06	59369.8	124327	1.49547e+07	238451	24815	8748.38	9973.25	15938.3	175049	2077.5	21364.1	14490.7	12899.1	10924.8	36022	721245	110862	78388.6	18957.9	48715.3	69918.9	11902.3	18788.2	33956.8	10476.9	11808.9	197469
C9 H12 O4	184.073	6.919	3.21989e+06	14964.7	29838.3	29193.8	879880	36223.7	21773.7	13188.6	23269.7	16528.4	12489.7	13004.4	22410.9	13253.5	15072.4	21749.5	17289.7	22825.7	174455	17375.3	24255.9	7451.55	19684.4	20830.8	23312.7	106269	3.21989e+06	13766.8	15325	13688.1	40758.3
C9 H12 O4	184.073	2.635	2.15828e+06	62304.3	74126.5	95243.1	1.14597e+06	78779.5	52473.8	65822.3	14035.2	51841.5	80457.7	110083	97351.1	51157.6	63281.2	69157.7	27807.8	118921	60087.6	50423.1	26986.7	176317	36709.1	162612	57022.6	63574.5	2.15828e+06	139920	53469.2	28052.9	42089.2
C9 H12 O4	184.073	2.824	4.51718e+06	84616.2	722840	125804	4.51718e+06	36408.5	128430	75675.7	26147.3	123633	70223.3	69782	77198.4	60415.8	80500.5	152129	18581.9	198544	135934	66009.7	49447.1	133313	41396.9	154098	72040.3	99977.4	1.01066e+06	58231.6	71023.3	70574.3	64788.3
C9 H12 O4	184.073	7.23	1.68511e+06	4749.65	6443.05	6251.98	17623.1	4338.18	4814.05	7176.65	5528.46	3121.1	4053.09	3527.22	4533.34	21259.1	1.68511e+06	6450.35	6625.16	5129.18	1817.01	3467.41	1998.37	6507.14	6708.75	4739.41	6155.84	2381.14	49872.4	4194.44	4509.64	2562.41	4963.93
C9 H12 O4	184.073	5.056	777512	10600.1	65925.2	244634	72862.9	72825.5	380129	29724	4989.47	26531.6	19311.5	22360.7	42808.2	3089.04	3982.96	3491.1	4332.85	31210.4	17813.4	26707.8	21590.2	7792.1	34270.4	3736.7	23260.8	21875.7	74055.9	4856.04	3691.65	15254.7	14235.4
C9 H12 O4	184.073	5.33	8.67361e+06	90354.1	8.67361e+06	165580	1.03301e+06	72350.2	189198	247388	134147	191323	150531	78184.3	652465	115777	86301	411764	130780	27670.1	164968	105700	37256.7	287009	84218.2	389284	40738.6	111088	97430.8	80340.6	118426	84825.7	1.28492e+06
C8 H12 N2 O3	184.085	1.825	432423	14858.6	34121.5	17640.1	3708.27	96981.2	22931.8	3442.38	4382.39	210963	47552	286684	55210.4	231503	2645.41	130649	41648.6	7595.57	33279.3	151130	92209.1	32990.7	16424.9	116689	111038	35654.8	432423	57311.6	99618.8	57019.7	48376
C13 H12 O	184.089	9.946	172526	1728.96	1769.74	1781.28	9793.56	5347.33	2404.15	3155.62	1625.49	12352.9	3840.94	172526	4548.2	9117.52	1625.9	3150.62	5538.28	1528.69	7435.61	3265.98	62651.5	1587.45	6396.8	3010.29	5188.74	1551.36	6464.69	860.314	2887.14	2781.08	1974.71
C6 H12 N6 O	184.107	1.317	2.36228e+06	21869.9	57497.3	38868.6	103539	52879	30864.3	60963.7	55407.4	155202	379484	56796.3	45595.2	197295	331448	27281.6	273654	99359	2.36228e+06	112570	47643.8	18260.6	88387	78326.1	25361.7	68081.4	1.92798e+06	88078.6	67682.2	102005	33106.9
C10 H16 O3	184.11	3.269	541401	58078.5	38109.4	6008.39	541401	55582.3	20070.6	2249.49	55062.3	40200.2	42113.2	39175.4	29431.4	46146.1	2773.57	44294.5	33849.1	12233.4	50042.7	25508.7	20835.9	39018.4	37526.1	2431.59	36510.4	34879.9	19573.1	44108.4	40651.4	23570.3	23400.7
C10 H16 O3	184.11	9.012	1.71926e+06	22603.8	5456.11	21587	575402	24336.5	23502.5	1.71926e+06	29398.1	3096.07	28770.4	198513	35921.2	19686	23213.4	24830.9	24652.8	27079.8	33807.8	18010.3	13181.2	2272.72	5562.62	29880.6	8755.24	24698.1	23411.4	20011	27032.6	15107.9	22488.7
C11 H24 N2	184.194	1.364	2.50428e+07	11179.9	39460.3	31452.9	46726.1	53276.9	24975.7	49332.5	12106.3	7383.18	307082	38911.7	36896.2	6738.87	12564.1	9167.49	75088.5	63267	1.91158e+06	91092.6	30607.9	8797.69	13093.6	27068.3	12093.4	6685.18	1.56014e+06	34110.9	18432.6	21762.4	26790.5
C11 H24 N2	184.194	1.648	3.86912e+06	53249	65351.5	14876.8	13778	88233.7	9231.54	12423.2	20049.8	10020.4	380291	9657.63	22589.9	15948.4	17660.3	14346.7	47368.9	35739.1	3.16584e+06	26293.6	50690.9	13148.1	8654.93	18111.4	11448.6	16809.1	2.5838e+06	54313.4	26232.7	33877.5	34675.2
C11 H24 N2	184.194	14.371	284867	806.416	842.889	942.936	741.138	3858.41	2238.23	329.935	677.963	589.616	1124.54	1147.56	911.178	1048.05	1109.23	746.463	756.265	452.038	3404.76	2227	3325.19	638.582	834.361	727.224	596.931	853.348	5093.27	660.719	813.643	2594.56	2346.52
	184.526	7.775	312682	152230	4178.2	290052	5900.44	7062.78	4120.73	29209.4	2539.57	3020.85	3353.67	23926.4	175091	4606.01	8424.1	9649.69	2011.78	6445.5	11342.1	3812.11	7503.63	1761.73	273178	2068.8	45521.5	122797	190965	112894	34766.9	44509.3	6548.75
	184.941	2.458	1.38605e+06	12782.6	40646.1	5777.22	42769.1	47628.7	14689	6776.13	34788.1	5439.73	21270.6	6123.39	29490.1	5925.31	20232.8	10599.8	5298.47	31930.8	59335.1	12187.8	11987.3	7164.26	5405.58	6557.32	11197.6	4955.35	104299	19560.2	7333.23	12940.4	10118.5
C8 H11 N O4	185.069	2.202	1.67602e+06	105566	17620.3	12382.1	35844	206430	19477.8	13662	11400.2	19127	29041	13932.1	1.67602e+06	25506.5	13321.9	8923.31	18382	17122.4	219806	9774.81	18844.9	17496.3	13667.5	29209.8	14563.9	5706.22	113070	4579.23	14500.6	15601.3	6352.65
C8 H11 N O4	185.069	3.128	1.99844e+06	10207.2	19053.4	6438.52	5318.49	27161.5	10440.2	3831.65	9072.32	7647.95	10379.6	4804.09	1.99844e+06	4621.01	4896.09	13236.3	5927.2	7570.64	28135.1	10095.1	4508.41	24839.4	3966.99	48533.1	5457.26	5892.78	30476.7	3712.47	8805.9	9062.69	18707.5
C12 H11 N O	185.084	1.834	4.52557e+07	45064.3	16183.7	8420.06	8000.35	37996.8	5939.73	7331.33	4745.05	23162.4	38675.4	8173.19	19117.7	18270	9524	9800.87	18781.7	9739.47	100932	20402.5	14539.5	8422.68	7324.61	12462	11312.1	670469	4.52557e+07	18859.8	114083	28901.2	29345.4
C9 H19 N3 O	185.153	1.322	406628	3630.89	15948.6	4606.25	30023.2	27494.3	2575.66	31697.9	2855.06	4743.96	52353	20114.7	8391.85	4329.97	8072.87	5875.26	48247.1	3477.38	197905	58530.3	9817.23	3678.02	8413.14	15785.1	7770.44	3909.76	110050	16016.5	10193.7	13983.1	17213.8
C11 H6 O3	186.031	9.472	384632	4026.82	14605.2	13095.7	13152.6	18014	9943.46	10297.4	85407.3	384632	17057.6	4909.92	264244	10080.5	7536.16	13217.1	30148.3	18809.4	18540.5	10221.5	44634.6	8950.02	16108.9	15755.2	7377.4	3708.47	14940.2	5197.34	6430.66	3940.84	18870.2
C11 H6 O3	186.031	10.203	348944	1250.33	995.847	1393.61	13208.8	4844.09	955.175	1943.12	2913.7	307766	4958.81	3622.01	348944	6096.23	1423.91	1337.63	7700.7	1402.04	7093.36	1220.19	12323.2	911.881	2605.44	2852.28	1290.04	871.205	6891.6	864.404	1224.85	3171.31	1468.77
C11 H6 O3	186.031	8.426	1.99633e+06	5337.1	6235.21	16885.6	30273.1	52545.2	17890.2	6884.05	17758.9	14897.7	11064.7	5903.83	1.99633e+06	6145.89	6271.81	10092.4	24029.9	7666.33	42881.6	22865.6	53216.9	5844.91	5997.17	7749.33	4130.08	5985.29	38594.1	7736.62	5961.58	35417.8	20072.1
C8 H8 N2 O2	186.043	6.811	208859	1321.4	1440.39	1230.86	1752.77	5934.61	2199.75	1414.97	1124.27	1637.03	1553.74	1259.03	2214.2	1332.47	1587.89	1826.99	1614.31	1204.82	27273.6	3577.43	3759.01	1195.21	1356.79	1227.02	1253.09	1578.45	208859	1216.63	1689.54	2415.55	2861.18
C7 H10 N2 O2 S	186.047	1.447	715314	17255.2	14766.1	11769.7	2970.84	43898.7	9345.92	12840	4530.2	1854.03	114910	3132.83	13806.6	2656.77	3523.15	3430.48	10031.8	23674.5	715314	6299.19	11453.5	3292.1	2018.62	10129	2377.08	2501.6	583805	12272	5927.22	7654.55	10537.4
C4 H6 N6 O3	186.05	1.432	2.17035e+06	13889.9	14665.8	11689.8	31316.6	19800.9	9282.47	12752.8	4527.5	97549.3	114130	14093.8	13712.8	177413	2.17035e+06	8168.57	107276	23513.8	821991	33855.5	11375.7	2.16577e+06	7851.72	1.8471e+06	2360.94	97220	579842	11335.8	42274.6	391169	163842
	186.051	1.651	1.09236e+06	8283.47	3441.06	11042.1	2556.49	8132.42	3316.54	1387.62	11481.9	89996.1	20047.9	11905	16501.2	85034.6	1.09236e+06	18846.2	11577.9	3224.25	160358	6156.85	13101.1	80516.3	2242.87	317596	16016.3	81560.8	65465.4	16073.2	13942.3	72344	163842
C8 H10 O5	186.052	1.607	363207	7005.45	33237.6	52068.9	6972.27	8807.99	14410.4	12989.4	10173.7	4353.5	26440.9	15719.6	20801.9	88399.4	1965.47	97683.8	6991.96	28152.3	144948	4408.99	7604.34	4089.6	42320.2	363207	28880.6	7665.14	150830	14643.7	8237.15	19712.7	916.095
C8 H10 O5	186.053	2.114	330504	330504	32875.4	47538.6	44366.6	30855.6	18313.6	20736	46816.5	4744.28	15397.7	2563.81	12485.4	37226.3	28894.6	36535.9	14913.4	2384.3	26752.8	12303.5	5627.74	38382.1	14947.7	60027.4	12082.6	2085.6	26207.2	11085.6	21520.1	18457.2	7835.21
C8 H10 O5	186.053	3.508	331807	23176.1	30986.1	41772.8	26893.7	30238.1	13858.9	17676.7	42066.8	18602.4	15451.2	16638.1	14685.8	18312.3	32215.9	35594.6	2466.65	23299.1	55640.2	16742.3	12110.3	331807	13648.2	141411	18512.7	11767.3	25851.3	10495.5	21441	15100.5	21893.2
C8 H10 O5	186.053	4.809	501496	20359.2	399678	139917	24947.4	139069	501496	12077.9	72368.4	37381.7	21885.4	104244	39997.8	96002.1	18549.7	104042	56256.6	18844.6	38488	90719.5	39044.7	188818	19546	156699	25754.5	32379.8	57885.4	76462.5	30476.7	75795.3	188655
C8 H10 O5	186.053	3.161	1.25985e+06	128923	157818	1.25985e+06	10831.6	41135.1	1.05781e+06	133934	52160.6	32002.1	615462	44682.5	19645	87857.7	9006.33	54370.4	35068.4	13935.5	606022	32278.4	7968.06	41362.5	121753	42904.5	47948.5	5705.22	44628.1	83865.4	40922.5	634609	55297.7
C8 H10 O5	186.053	5.118	2.42001e+06	128034	972212	927178	46560.8	305992	2.42001e+06	392477	603231	94590.5	45803.3	33469	83755.4	145603	273231	893659	161955	40098.8	314486	322382	67951.6	834034	51486.6	471228	154377	174620	172585	218150	55959.2	281469	521323
C8 H6 N6	186.066	1.248	938078	179905	285617	246250	291615	349250	120139	193294	442999	286715	58624.1	88746.9	82395	43405	192979	243742	159329	277850	73933.3	51951.8	143555	350812	136124	228202	695987	938078	31164.6	32234.8	148763	20223.1	308273
C12 H10 O2	186.068	3.575	474938	3159.13	2677.96	2943.89	3419.77	14806.7	5158.08	101764	2291.63	7048.59	3501.81	2753.05	2622.25	2126.8	2849.68	2310.36	2068.98	2407.58	11242.4	6356.64	10157.9	1895.34	2222.36	2290.94	8370.49	2982.02	21123.3	2001.57	2595.46	3917.64	3873.13
C12 H10 O2	186.068	8.215	9.13265e+06	8720.41	44765.6	17346.8	108740	24562.7	38754	25374.5	55151.2	9.13265e+06	104679	161626	85643	10818.2	18051.7	11416.2	195475	370562	209325	34897.8	44128.1	20143.2	12965.5	38005.5	36721.2	21103	11626.3	10418	12937.5	48577.6	17194.6
C12 H10 O2	186.068	9.872	1.43422e+06	1138.07	15619.2	7318.97	12704.9	10611.8	26633.7	8258.34	6667.3	238207	2955.06	3655.63	3571.33	9144.26	6485.34	2167.47	235512	24237.5	5409.11	12940.2	19563.5	1360.27	1813.43	3338.51	4139.63	4473.69	5629.52	690.694	2511.79	3188.31	4137.8
	186.075	1.123	3.85681e+06	1.17793e+06	679355	966478	1.36963e+06	16447.5	559030	360159	207436	753188	187945	1.46854e+06	3.66704e+06	242488	3.85681e+06	2.33145e+06	3.2167e+06	480008	2.83985e+06	1.07545e+06	41325.4	576878	966499	41164.1	1.65565e+06	42270.8	34842.8	1.63182e+06	195744	63448.8	8326.94
C11 H10 N2 O	186.079	2.26	1.70922e+07	4355.85	1914.17	2745.28	8529.95	9035.47	5612.55	5279.31	1815.4	1824.57	4967.17	7569.5	9903.75	1712.69	3048.15	3555.32	11117	10710.1	20423.1	4087.98	1315.87	2405.32	1942.65	2499.09	1593.81	1824.51	1.70922e+07	1873.79	4735.12	4196.92	3779.69
C9 H14 O4	186.089	7.441	7.50591e+06	35151.3	69749.9	144840	7.50591e+06	68241	286107	2.98025e+06	96742.4	37121.7	40171.9	175240	37680.6	78087.6	51192.5	90373.1	50174.9	154979	103385	42272.2	169245	236454	31411.5	110312	39414.2	37365.6	72528.9	42645.6	16426.5	71633.2	77369.1
C8 H14 N2 O3	186.1	1.411	1.33681e+06	90001.6	25958.7	87318.9	32437.8	407972	26815.3	73334.8	15634.8	37682.8	284083	12741.8	206488	27812.9	8542.18	65532.9	24800.8	58528.5	1.33681e+06	84270.1	131407	38856.9	12316.8	96782.2	9762.98	39652.4	1.07789e+06	28864.6	31399	65328	31246.4
C8 H14 N2 O3	186.1	2.768	313937	7300.44	2928.83	2677.43	5159.44	313937	6190.85	3042.47	2711.89	3548.27	3409.91	3202.14	2642.97	2736.1	3553.85	5346.02	2665.25	2827.45	12647.3	5625.6	2237.51	2733.71	2883.01	2799.36	14934.4	2907.16	40165.9	3362.68	3413.41	5616.56	12988.3
C13 H14 O	186.104	11.062	1.73244e+06	7540.37	24808.4	8607.09	22710.9	28659.9	56517.5	8827.24	30390.8	2236.43	5272.77	827173	11502.2	6565.05	5617.63	26420.2	3911.92	10686.9	10259.3	2776	10582.2	232634	14063.8	170617	13001.4	12292.4	11162.2	6834.11	12304.6	24413.4	13702.3
C13 H14 O	186.104	9.939	4.0732e+06	6231.82	1832.64	1766.83	19739.1	5537.37	2489.6	5037.95	1683.26	2965.77	3977.45	4.0732e+06	4709.84	9566.09	1683.69	3675.37	7307.91	4534.33	7434.21	3382.06	64878.2	9075.2	6835.19	3117.28	5373.15	1606.5	7426.16	911.127	2989.75	2879.92	2116.59
C12 H14 N2	186.116	4.142	5.61915e+06	2408.28	7373.49	2058.4	2646.04	10801.4	4941.76	1804.77	1747.15	1895.73	2309.14	1997.41	2149.15	1967.19	2213.87	2130.92	1761.97	1843.45	10493.2	5468.69	5509.15	1838.41	1662.37	2264.62	1974.38	5.61915e+06	730636	1856.27	30878.2	4606.72	4427.3
C10 H18 O3	186.125	9.933	1.02693e+06	19219.3	13507.8	33888.3	1.02693e+06	15372.5	30537.4	610265	6259.83	23323.7	5261.15	29843.9	20793.6	17671.3	36017.1	27542	23312.5	65796.9	36736.8	9051.7	29688.7	31679	28836.6	45310.2	25409.8	2512.44	44319.8	12775.4	5692.17	23433.5	27482
C14 H18	186.14	10.717	172640	5178.38	1640.96	5278.84	9776.9	6819.8	3702.22	10140.5	5763.21	3399.13	22817.7	3246.99	29383.7	5307.43	2436.68	3833.15	3053.21	46849.8	4272.35	1736.91	150031	5870.5	172640	3671.25	1291.77	10603.1	13234.3	3465.31	2368.07	5851.59	6217.69
C7 H9 N O5	187.048	1.952	649211	23499.6	16471.7	527834	4888.81	27853.6	13224.1	15941	5003.06	6128.78	19145	55030.2	9645.69	5336.43	4486.41	5355.42	67570.8	3302.32	91491.1	13284.3	23960.4	9375.6	14486.1	5251.16	40883.2	4731.44	649211	3669.64	8628.49	14306.6	27991.8
C7 H5 N7	187.061	1.268	145405	16187.3	14761.4	15206.3	19090.7	23159.3	4899.06	5062.33	38892.3	16671	17119.7	15898	6999.91	4400.02	25258.9	6626.3	90474.5	66973.9	41982.7	8914.66	30331.7	44093.9	6290.37	24368.1	36627.8	35264.7	17696.7	15930.5	12581.2	6112.87	17489.4
C11 H9 N O2	187.063	2.916	1.3925e+06	785424	13408.8	55984.2	158200	56380.6	22037.3	516685	53836.1	16073.4	15864.5	13861.3	64662.8	12265.2	33778	64745.5	19185.7	50854.4	20819.7	14545.6	18250.1	15213.6	60512	25552.5	47354	165096	702684	39877.6	28030.1	78631.6	21628.7
C11 H9 N O2	187.063	4.34	296826	2239.76	2198.6	2283.13	2629.09	13161.9	5008.67	2195.8	2064.96	2408.02	2549.35	2378.31	7654.56	1982.64	2572.56	2667.34	1896.52	2167.46	296826	6821.97	11102.2	2046.97	1817.4	2485.15	1935.89	2385.21	18374	2098.83	2725.79	15745.2	4680.11
C4 H9 N7 O2	187.083	6.786	297751	2506.48	10344	2240.5	2876.94	10494.8	5778.15	2419.87	1919.81	2686.96	2701.33	2066.53	3634.3	2187.06	2606.3	4104.79	2649.66	2112.26	44765.8	5871.85	8483.43	1961.78	2226.99	2013.98	2232.72	2590.8	297751	1996.93	2773.15	3964.79	4696.24
C8 H13 N O4	187.084	1.663	654317	64660.7	234453	283237	17632.5	89456.2	38767.5	55925.1	22340.3	23426.6	654317	62021	275370	112265	46514.7	95766	250728	14562.1	372348	33669.6	421917	236088	75200.3	183811	158376	57346	372094	143085	111650	202496	110089
C8 H13 N O4	187.084	2.096	407588	43528.3	227231	114537	79611.2	47889.8	131290	15887.7	35703.8	50130.6	49579.9	4281.85	82529	10272.8	11226.2	66949	133426	29196.5	238663	28891.7	287171	276363	45474.1	407588	79877.6	9359.61	59232.9	18877.1	21161.2	147550	70199.2
C7 H13 N3 O3	187.095	1.394	2.56651e+06	3167.18	3369.15	13717.7	3158.86	18662.4	10892.8	14965.2	1472.61	2160.9	2.56651e+06	6505.32	16091.7	2221.64	3802.7	3998.27	6721.06	27593	232727	39728.8	10188.5	3836.99	4000.88	11805.5	2872.68	2615.78	253185	13210.9	5379.39	8921.49	11684.3
C3 H9 O7 P	188.009	1.453	728648	4595.38	24397.4	17152	35874.9	28450.5	15004.9	48641	6946.31	3467.74	117052	2548.15	14063.9	9282.57	3588.82	41571.2	10218.8	24115.8	728648	6416.61	22852	60206	2056.25	193105	41810.8	50601.8	594688	12500.8	31407.6	7797.23	78555.9
C11 H8 O3	188.047	9.771	858017	2992.13	1743.75	6164.8	8771.35	5652.1	3731.45	10705.8	5318.84	102777	2601.1	2507.13	8867.73	21095.2	1385.72	858017	15170.6	16939.6	9001.83	4653.48	6824.37	2110.98	2903.45	3688.04	763.58	1970.52	3594.06	926.086	907.08	2319.81	4703.49
C11 H8 O3	188.047	10.037	259995	2970.74	5547.39	1809.61	14344.7	7212.1	4558.1	12029.4	4752.25	11005.9	4753.47	4247.25	17211.7	10681.7	1648.36	259995	21946.5	14489.7	7553.87	3638.61	31988.2	4112.78	2452.17	3665.19	2293.08	2412.85	5451.08	1566.85	1341.79	9183.74	5444.52
C11 H8 O3	188.047	3.09	399818	7318.48	14166.1	3073.39	3873.95	20194.4	5673.04	2848.8	2843.31	399818	4496.66	6627.07	38001.7	7013.59	3640.21	3296.71	2713.55	9820.43	20918.3	7505.64	2386.76	3586.4	5909.74	2721.96	4880.85	4381.24	19641.9	2760.2	6547.13	5652.72	13908.9
C4 H8 N6 O3	188.066	1.478	1.14078e+06	15668.7	23548.9	18770.3	4964.79	31794.3	14904.9	20477.2	15977.8	2956.81	183259	4996.25	22018.7	4237.01	6363.75	5929.94	17069	46984.6	1.14078e+06	10045.9	18266.1	164737	11202.9	35537.4	37482.3	142754	931054	19571.4	9452.73	187149	17582.1
C8 H12 O5	188.068	1.749	3.22972e+06	24985.9	40923	120004	61309.2	419992	46287.3	16058.4	36970.3	12077.6	42582.9	17654.8	11108.8	47541.7	244385	38020.4	24556.8	15224.3	172104	21170.9	18257	146393	31223.5	976157	20019.8	45178.1	3.22972e+06	5511.66	20496.4	16346.6	123079
C8 H12 O5	188.068	2.221	553655	25167.1	4618.16	13446.7	553655	34792.3	7353.78	14503.7	28755.1	18213.8	10024.2	15287.9	12955.3	17778.2	59968.9	21139.3	2352.35	14027.5	26749.2	6032.6	14496.5	26382.4	13001.3	142377	8908.11	9978.82	126367	3751.53	10877.5	6182.86	7365.59
C12 H12 O2	188.083	8.182	1.55858e+06	10358	19916.7	7859.68	48754.7	12072.9	19610	21422.7	5011.4	1.55858e+06	8373.13	25856.3	8182.49	13375	9636.16	19331.4	30723.8	29718.8	48426	6209.4	7945.44	23857.1	13490.9	36379.3	2097.54	5957.3	13723.3	6792.98	3255.69	29323.6	9851.85
C12 H12 O2	188.083	9.663	782962	426039	37990.8	38047.8	31671.7	14149.8	14079.5	88271.9	12598.3	443948	32646.7	83744.8	173633	66044.3	11765.1	85100.6	14653.5	782962	145222	21246.4	81642.3	103245	21327.8	124691	6480.78	10829.6	21323.2	12325.9	27206.1	11338.6	14537.8
C12 H12 O2	188.083	8.988	3.05884e+06	195723	50761.7	76900.5	42765	11804	16731.9	73432.1	4531.16	404585	31494.3	18174.2	17300.2	15791.9	95646.2	46387.9	3561.23	3.05884e+06	145216	40910.1	14606.7	190050	16201	155900	17122.1	3016.54	19877.4	24596.6	11328.5	12222.9	6266.43
C11 H12 N2 O	188.095	1.793	2.91496e+07	19195.5	14373.9	3504.21	9789.19	16185	2416.61	3985.41	1964.78	5276.91	13983.1	13564.5	8143.33	13440.5	3274.55	3787.1	38466.1	4344.65	114374	15667.6	7773.67	3587.7	3119.97	4598.37	2871.71	107029	2.91496e+07	5670.56	38815.2	10646.4	12499.9
C9 H16 O4	188.105	9.532	1.94725e+07	132240	176742	450213	1.67381e+07	297899	325289	1.94725e+07	200596	53174.5	57959.3	2.18608e+06	117668	106347	36511.8	373558	119127	359601	199000	77863.2	140784	302203	87641.2	508618	96759.6	96291.3	156968	90098.1	100649	317325	148150
C9 H16 O4	188.105	7.547	215171	1804.3	4227.6	6964.72	81624.8	11258.8	5805.65	215171	6666.37	7346.55	2801.17	16631.9	2957.19	9722.84	7920.33	2991.06	3194.69	10054.1	15584.6	3861.69	5587.54	7710.47	1994.82	6288.17	4085.34	5048.29	14031.1	2159.82	6992.85	6124.2	8429.67
C13 H16 O	188.12	10.83	285738	5788.15	5876.67	3419.63	14763.9	5710.12	2641.4	11614.4	5830.41	2589.46	2532.4	9443	13080.5	4027.54	3632.58	4606.89	5122.39	285738	4372.15	2988.01	6367.41	8365.86	11157.4	6549.05	3265.16	5236.37	5167.28	3300.24	1257.95	7067.91	2702.6
C13 H16 O	188.12	7.097	194220	8718.08	194220	10261.7	5901.31	12891.4	157048	10759.5	1655.98	1857.03	6597.35	6491.23	5376.57	6261.64	5955.71	6431.23	4786.9	2274.22	15209.5	6138.33	8599.24	7425.65	7208.54	5481.92	5277.03	4365.49	14743.4	7527.31	7360.74	4347.04	2215.83
C13 H16 O	188.12	10.406	1.07695e+06	865.492	3424.05	1304.3	15915.9	7632.25	10428.1	5480.62	3762.75	2365.34	11236.4	1.07695e+06	10092.7	4297.77	898.606	3036.55	5129.17	10172.2	4005.22	1554.7	30941.1	42034.9	16981.5	20488.2	2588.2	2129.63	4343.17	3108.48	2875.82	7812.85	2424.34
C13 H16 O	188.12	9.816	146757	27234.4	1608.45	2993.9	9780.73	10817.9	3245.79	2787.63	1203.79	146757	5845.7	28849.8	7996.39	12913.6	3121.72	6008.45	5757.02	2196.81	7973.68	1982.78	20698	7869.26	13616.1	20255.4	4331.55	22413.2	5768.42	5154.04	942.931	16450.3	5233.1
C12 H16 N2	188.131	2.684	9.87591e+06	6081.62	5444.46	2829.38	17904	20175.3	7313.75	3826.25	2851.62	4881.69	4377.85	3331.16	2818.22	5009.73	4409.48	4471.66	2772.21	2961.88	20008.8	6066.04	2045.64	3740.71	2999.17	4084.13	15536.1	3437.63	42292.8	4146.71	9.87591e+06	5961.29	13511.6
C9 H20 N2 O2	188.152	1.255	453252	34043.4	23435.6	10870.4	30309	299517	8411.28	202034	3273.6	13413.2	52851.3	29812.2	105787	12094.3	96715.5	14320	143640	9703.28	66653	14553.9	39675.2	8835.62	21151.8	14961	13312.3	3946.97	28095.8	28611.1	33780.3	15577.2	2389.65
C14 H20	188.156	10.419	561771	30990.4	6654.32	14155.8	12922.1	17674.4	5381.24	4158.49	16545.1	3985.2	16719.5	5857.53	9294.57	7076.22	3763.44	10034.5	10962.5	35317.7	8091.23	4805.32	561771	7584.39	73613.8	2238.71	2468.27	8125.44	33496.6	3705.17	3857.05	4167.24	11271.5
C8 H15 N O4	189.1	2.114	200070	177799	4383.21	14770.1	30256.8	12321.1	17534.5	27924.7	5862.64	9860.81	8804.21	42075.9	17053.1	5365.38	9979.01	80453.2	33363.1	5943.55	29281.7	8444.01	26001.9	45000	8500.69	146361	49983.9	12563.2	111372	3430.16	12223.7	21942.2	200070
C8 H15 N O4	189.1	4.157	1.09911e+06	10202.4	10090.3	11209.2	1.09911e+06	14781.3	36529.3	218596	12392.3	4749.58	3646.82	15801.4	4039.12	3614.1	6730.08	11987.8	2411.19	23817.9	18362.3	7483.69	7539.05	34280	8086	14340.2	6113.34	3326.02	27395.1	7877.96	4193.79	12787.9	11194.8
C7 H15 N3 O3	189.111	1.509	2.07517e+06	13603.8	20445.5	4654.26	4310.51	2.07517e+06	2888.13	3886.66	6272.65	2473.89	118976	2740.14	6147.94	3678.64	5525.1	4488.44	14819.6	11181.1	990446	8226.08	15858.9	4113.43	2473.77	5666.23	3581.74	5258.8	808355	16992.2	8207	2614.71	2157.32
C9 H19 N O3	189.136	5.715	3.64637e+06	2677.04	15987.1	2102.49	5517.24	8620.04	8457.82	2117.13	5355.45	2297.6	2778.09	2044.8	4409.23	3.64637e+06	2918.29	2640.33	3305.23	14497.4	18264.3	6538.16	902375	652129	9502.06	1.47335e+06	2841.39	2366.55	23991.4	7084.87	2865.81	6821.75	9813.65
C9 H19 N O3	189.136	1.372	1.12438e+06	14040.5	14513.7	18822.6	21350.2	1.12438e+06	14946.4	40847.5	12721.2	16226.9	183770	12073.4	22080.1	3048.39	5217.83	76728.8	9395.24	37861.4	948815	54513.4	13980.1	6535.54	5778.82	16198.7	41214.5	3589.21	347405	15998.7	7381.27	18698.1	16032.5
C9 H19 N O3	189.136	6.416	5.10775e+06	3727.93	16071	14654	22857	21014.2	9267.22	3582.57	3091.22	3936.09	6682.7	3648.4	3872.01	5.10775e+06	4356.87	5511.97	3261.27	17301.1	28177.6	8526.75	766694	684641	20185.1	309045	4383.96	4175.14	26971.5	9839.66	9938.68	11817.7	6462.29
	189.904	1.322	2.98416e+06	187868	454243	510806	359240	1.03162e+06	279903	246223	863714	148996	34898.1	9616.09	41250.6	10186.1	3511.04	212143	45125.2	417749	30537.8	17495.5	540079	625574	24129	919027	1.04197e+06	2.98416e+06	18798.7	9839.6	60908.2	9321.06	1.10395e+06
C2 H N4 O P3	189.937	1.131	2.85781e+06	23356.8	63705.8	42629.3	75191.7	42639.3	20054.4	53924.4	9298.99	50286.8	49715.5	56055	45692.5	137910	307265	44644.3	108354	102063	175589	2.85781e+06	14308.9	22572.6	42829.9	10686.6	37638.9	54159.8	115813	51324.8	62743.8	113499	23018.9
C5 H2 O6 S	189.956	1.815	691916	23775.1	16936.8	4340.23	28272.7	38154.3	7277.25	26139.7	41698.3	25223	42769.4	5231.31	10086.1	36836.2	5568.65	12098.9	3366.59	46643.5	141660	10763.9	7670.78	5587.69	26578.1	9739.49	5255.03	3546.93	691916	25609.8	22154.7	15247.7	15482.1
C5 H2 O6 S	189.958	1.147	343899	12806	10476.9	9012.33	11370.8	10644.1	6497.43	26496.9	3012.79	9866.78	343899	202069	14803.9	51107.4	99550.9	14464.3	20490.5	6775.04	17049.3	10876.7	4587.89	7763.65	102285	2615.67	16621.8	50518.5	39981	16628.8	284327	173349	3863.87
C6 H10 N2 O S2	190.024	1.446	966397	60141.5	19949.1	15901	4205.84	209204	12626.4	17346.9	35582.5	2504.82	155245	5869.23	18652.8	3589.32	413386	4634.61	13553.1	31984.5	966397	46051.8	15473.8	21093.7	4637.63	13684.4	91951.1	37905.3	788727	16579.6	8007.73	10341.4	50448.4
C10 H6 O4	190.026	6.787	334079	2806.06	11518.3	2805.98	3203.55	11686.3	6593.38	2722.72	6840.9	8246.56	3008	3126.91	334079	2435.35	2922.51	4570.79	4830.88	31000.5	49847.9	6538.46	9446.52	2184.49	2479.81	2243.45	2486.19	2884.93	21781	2768.43	3451.93	4414.89	5229.39
C10 H6 O4	190.026	9.463	432160	1657.43	2563.98	1937.69	4036.65	6120.65	3813.03	4665.9	1745.86	12350.6	2735.9	5449.69	432160	5001.36	10273.5	7169.5	18058.4	16611.5	19941.6	2778.21	14167.7	2109.15	1918.45	3096.79	1196.76	1673.82	8252.61	36248.2	1942.52	4147.77	7348.18
C10 H6 O4	190.026	9.765	1.141e+06	3011.54	4658.75	1917.38	8731.43	5626.38	3647.64	3834.72	2994.94	10672.1	24572.4	2495.73	637364	1.141e+06	3785.78	6970.9	5699.61	2403	8960.87	4632.3	6793.32	2101.37	2341.05	3671.26	607.951	9624.88	6010.16	26412.9	902.952	2309.25	1021.95
C7 H12 O2 P2	190.031	1.422	909872	5321.42	50993.5	95883.4	67597.7	25358.7	41583.2	81137.4	8940.92	12761.8	146165	51615.4	17561.8	13156.7	9894.28	75607.8	12760.4	30113.8	909872	43358.2	14568.7	7180.94	22069.9	12884	27021.9	3182.01	742594	51999.8	7539.36	9938.15	8719.28
C7 H10 O6	190.047	1.825	1.46769e+06	458607	240238	340573	168922	229575	123808	119445	344348	164061	108762	204790	125322	400070	346929	399428	469760	179688	264384	177689	220317	363632	108709	323807	104562	127923	1.46105e+06	152039	441201	228268	261750
C6 H11 N2 O3 P	190.051	1.108	1.39951e+06	341866	153039	191361	243141	53068.7	69806.9	314020	44684.5	385031	964734	1.39951e+06	64819.7	346211	113245	359711	527757	193537	307695	138359	40553	222071	1.07951e+06	62504.4	537668	267887	219849	712693	1.1511e+06	399048	43135.7
C11 H10 O3	190.063	7.953	1.3291e+06	9104.26	27864.4	1687.89	15677.2	38852.7	98695.4	9475.9	1608.15	211597	2321.39	12800.9	12419.9	1988.51	21522.3	35566.5	19310.2	1618.77	21750	12022.7	15571.9	75667.5	8618.55	1885.24	1592.63	1.3291e+06	9734.03	7322.07	20660.8	252502	15421.9
C11 H10 O3	190.063	9.547	1.44502e+06	26960.4	592938	335911	134610	164393	254199	20747.9	295120	218691	89418.6	898578	1.44502e+06	244182	116857	339787	85311.1	57430.5	135020	148878	980732	311214	59208.5	533501	53625.3	109804	105420	57813.8	80877.5	58966.5	210074
C11 H10 O3	190.063	4.927	552926	7816.99	16025.3	2775.43	14744.5	18437.7	11343.2	8482.68	10836.3	369200	9582.18	4972.98	16277.9	11702.5	8498.25	2766.51	4469.7	15118.4	65203.7	9297.86	10575.9	103666	9780.58	552926	14300.6	32250.7	14802.7	8627.61	9450.54	7477.88	43220.9
C11 H10 O3	190.063	10.087	1.2226e+06	8430.09	174358	183542	29140.4	46452.3	160028	49434.5	88261	304511	8228.23	24355.7	43102.7	1.2226e+06	53499.9	124858	19822.3	25055.7	31566.3	32805.6	61225.8	119049	9585.5	114694	3986.64	25396.6	37435.8	2887.88	8064.73	18285.3	92389.8
C11 H10 O3	190.063	7.389	468360	12835.2	12975.7	8310.14	18156.1	25546.4	22652.4	14098.4	9962.14	205226	12741	24319.1	3208.62	8071.83	22404.3	26733.3	3482.05	21900.2	25213.2	8985.18	14203.7	468360	15316	6373.12	16049.8	33931	16335.4	11593.4	5637.39	14144.9	22654.2
C10 H10 N2 O2	190.074	1.328	918483	3382.32	14815.4	3696.08	23449	25612.1	2399.34	29527.9	22079.8	3219.34	48769	18737.7	7260.9	4033.54	7091.43	36499.8	19287.4	3239.32	184357	54523.4	9145.15	7295.98	6246.81	14704.5	6694.3	6732.46	918483	14630.3	9029.4	13025.9	16035.4
C10 H10 N2 O2	190.074	1.875	2.92386e+06	17443.9	10309.1	11335.5	16607.9	416151	11866.3	3206.84	16739.7	14952.8	14970.8	4222.14	7400.23	8685.16	5871.77	3793.8	14968.2	9938.32	39069.7	14070.4	4722.31	3260.32	10789.1	4178.76	13500.7	22050.5	2.92386e+06	7295.81	5121.83	11187.3	11359.3
C7 H14 N2 O4	190.095	1.423	1.00498e+06	61555.6	20745.5	16535.8	4903.2	70243.2	13130.5	18039.5	6364.69	2604.82	161443	6922.97	763868	3270.34	4949.83	4819.64	14094.2	33261.5	1.00498e+06	47890.3	16091.6	72956	4822.78	14230.7	3339.67	3514.61	820215	17241.5	16472.6	10754.2	21860.8
C12 H14 O2	190.099	10.768	179506	1941.32	8592.21	2003.97	21998.6	13115.7	3515.38	4018.81	1774.96	6165.57	7982.83	179506	25254.8	5039.57	5006.56	6875.53	3793.51	14055	5113.09	4482.58	15472.8	6800.97	15576.6	2307.16	4689.96	1423.1	12458.7	6886.63	6954.8	5556.28	5988.31
C12 H14 O2	190.099	9.574	925918	17272.6	17082.9	8658.03	203133	20728.2	10228.8	925918	19457.9	18970.1	7867.34	87904.2	19339.4	40789.5	15811.5	18306.3	12769.3	19327.9	20062.2	14966.8	77528.1	6294.6	179268	27865.7	2238.62	12142.1	18417.3	9275.39	22496.6	23959	14535.8
C13 H18 O	190.136	9.851	2.76486e+06	964898	211367	10235.6	31443.5	129329	19574.6	122047	126532	16447.6	4407.61	9883.58	6231.93	86290.8	515354	113434	153925	27321	236615	9009.14	29570.1	918015	122133	2.76486e+06	6257.02	9859.06	31089.6	125170	36675.2	307341	10975.2
C13 H18 O	190.136	10.736	3.04301e+06	334352	51402.9	46990.6	241108	29636.1	28694.6	25884.2	18121.8	18468.7	236786	16441.6	76810.9	27208.6	35416.1	44832.9	9600.22	75188.1	107708	46261.1	37873.9	112908	499656	3.04301e+06	6919.32	20238.9	24995.5	20809.4	34787	139791	37854.7
C13 H18 O	190.136	7.707	410575	2772.38	176416	16606.2	5138.86	24356.8	17446.6	410575	7342.87	14723.9	59966.6	9125.65	4606.68	2513.02	2628.24	52100	2071.66	2683.59	10298.1	16021.2	8755.27	68118.4	5730.78	23534.5	107859	5041.83	23705	8035.71	14382.5	97826.3	5802.93
C14 H22	190.172	10.642	1.28044e+06	917332	101744	379546	135797	634961	231629	222336	1.0795e+06	86284	85131.9	112522	184158	124208	287054	124839	121155	351561	349597	177738	1.28044e+06	312524	198870	161165	51294.8	201118	259359	47192.7	46982.3	344389	366370
C4 H9 N5 O2 S	191.048	1.419	511020	8498.87	97307.5	85439.7	235826	3537.54	72685.8	63022.1	8849.97	7504.92	89297.6	42457.2	270082	11162.2	11738.5	511020	66077.8	18397.6	219397	26489.2	6793.21	55800.5	21069.5	7871.3	55468.2	1744.07	168811	235802	3586.71	14161.3	5078.12
C10 H9 N O3	191.058	1.818	2.84311e+06	2.84311e+06	24255.3	10663.6	13588.6	34372.6	6075.64	5282.26	6890.19	4456.3	20323.6	4868.05	10046.2	13588.7	4762.6	21038	5919.2	13481.9	53039.2	10721.3	7640.41	14861.1	4628.15	5672.88	3825.55	11914.4	689177	16625.5	12366.1	15187.3	15420.8
C10 H9 N O3	191.058	2.037	287630	101638	2386.81	1780.74	3927.41	19014.8	4562.6	1472.44	1194.22	4108.43	2344.55	1929.8	4279.51	8520.67	2008.24	7627.06	3542.46	4202.57	10559.7	3386.53	4880.84	2699.43	4084.16	2292.85	2029.87	4233.25	237905	2599.06	5546.42	1046.34	3437.81
C7 H13 N O5	191.079	1.935	2.64843e+06	65722.5	152659	305348	83096.6	56591	226255	44864.2	45485.2	204167	105020	90638.1	259540	197683	10822	201725	104773	66476.9	2.64843e+06	194145	397190	462260	93864.4	838737	15869.6	10933.4	1.23677e+06	84349	375977	405960	633644
C7 H13 N O5	191.079	1.591	622814	107850	127462	122304	64067.5	83002.6	62279	33745.7	2904.34	8190.17	235552	3046.26	603772	57784.9	7045.24	116378	94674.5	14257.4	388543	142851	622814	301197	73894.6	305059	248979	6705.66	404311	33308	57266.3	218283	135043
C5 H14 N5 O P	191.094	1.84	555628	207293	2643	3769.23	34086.9	16097.8	2733.65	3862.32	4871.55	18105.6	16385.3	3462.67	8099.44	5718.18	3839.7	6283.3	2462.63	2826.29	42761.2	8643.75	6159.85	3568.37	3103.16	5224.29	3005.98	3399.2	555628	6134.29	3845.36	12244.3	12432.5
C12 H17 N O	191.131	10.253	2.03193e+06	2.03193e+06	63260.2	54756.9	62863	116459	49515	45155.3	54018.6	28289.7	34779.5	26554	38450.3	94374.3	76084.6	50431.4	24209.9	159146	74669.1	179818	60022.9	66490.1	64669.2	93609.3	34905.5	34498.2	66332.2	77151.2	70871.5	74854.3	54811.2
C13 H21 N	191.167	1.926	1.27872e+06	14542.1	3350.52	2472.94	3578.58	22685.8	2914.33	2517.35	1960.88	3161.07	15592.9	4171.92	7856.07	4346.33	3654.02	4361.8	2849.51	2689.62	6690.6	3006.65	2609.64	3457.58	3148.79	4276.89	3037.06	1712.5	1.27872e+06	2988.79	3252.01	11652.2	6212.79
C4 H6 N2 O P2 S	191.967	8.994	45856.9	516.959	1621.89	3512.37	529.459	1554.25	691.51	790.384	283.01	627.682	309.792	313.235	523.13	45856.9	303.148	758.779	423.005	764.63	4394.04	249.847	308.372	419.495	253.495	4689.71	233.02	273.443	291.005	258.278	255.484	645.825	409.414
	191.97	1.148	752723	9834.4	8360.16	11712.2	14777.2	17953.3	8443.91	8749.06	13036.7	11198.2	18506.7	23602	19238.9	9952.18	129374	18797.5	23892.5	8804.68	22156.9	752723	5962.32	9504.19	18033.6	9615.74	15832.9	6671.34	38032.7	21610.4	26418.4	14405.7	5021.4
C7 H N2 O3 P	191.972	1.613	798530	81129.5	25950.7	11346.4	90809.2	174967	4918.63	255253	85163.8	80964.2	141807	136231	80694	5272.5	9409.53	59249.1	112214	19042	518933	14009.4	25017.1	7005.38	195871	37196.9	44645.5	29168.8	539993	92885	11888.6	57440.3	75014.3
C6 H8 O7	192.027	1.974	3.44899e+07	91465.7	1.18808e+07	4.79311e+06	1.3488e+07	207810	1.22207e+07	1.71431e+06	598699	68571.4	1.07567e+07	2.07267e+07	1.94698e+07	1.74067e+06	1.79331e+07	1.11931e+06	5.81794e+06	1.15196e+07	1.41276e+07	2.28985e+07	6.17375e+06	6.47932e+06	1.48839e+07	1.45509e+06	5.28943e+06	139452	8.28589e+06	555439	1.27475e+06	8.20901e+06	1.20054e+06
C10 H8 O4	192.042	8.819	2.93519e+07	18908.5	35331.8	9.19727e+06	38362.7	39437.6	16051.1	19891.8	26231.5	60971.9	38304.8	24766	2.12386e+06	2.93519e+07	19762.8	86477.5	85721.2	39338.5	68028.1	24527.7	18716.8	76185.9	19396	65671.8	3.91422e+06	98193.7	20173	33892.4	30918.9	12391.4	14091.9
C10 H8 O4	192.042	9.032	1.22302e+08	40691.5	5.48171e+06	9.32326e+06	153678	80733.3	34268.9	2.32087e+07	101120	44654.3	80848.6	49343.6	2.15753e+06	1.22302e+08	37664.4	124251	129087	222265	157805	34772.4	114760	3.22561e+06	73639.6	1.41599e+07	107600	12884.7	48108.1	99770.6	29409.9	134872	35328
C10 H8 O4	192.042	4.814	2.8417e+06	2969.86	15854.7	23195.2	17876	16671.5	18829.3	23572.1	2838.52	96819.2	13413.8	93612.9	40651.1	38271	14550.3	3308.55	2.8417e+06	62675.1	21557.4	11809.6	567749	87718.9	25531.3	29874.5	41452.6	446200	20547.4	35428.4	23409.7	9108.24	15841.8
C10 H8 O4	192.042	8.514	521902	30560.6	72058.7	100367	34976.8	65702.1	28581.1	39070.9	31878.5	144687	5269.51	47663.1	103721	118063	22226.6	521902	81299.7	51039.5	49929	57747	36733.3	86690.2	42944.4	95916	30632.7	160707	24234.4	36506.4	52691.7	16878.8	12449.8
C10 H8 O4	192.042	3.592	1.4038e+06	150043	48769	39782	20315	28510.7	23843.5	21951.1	10488.5	60822.5	13798.6	806329	47676.9	97192.5	5303.17	4348.76	112963	57145.3	28795.7	24698.5	1.4038e+06	81909.1	123441	8047.92	36081.3	455204	61024	51029.6	74203	110122	12557
C10 H8 O4	192.042	5.767	1.44404e+06	3103.23	18532.2	1.44404e+06	13297.4	12781.1	9804.3	25869.3	2138.15	2833.21	10613.3	44124.5	2936.68	60566.1	3381.4	29075.2	80058.4	54349.8	18914.9	9854.92	20005.9	84647.5	2325.61	25725.2	32475.5	379215	27810.8	26093.5	14584.3	12846.2	9785.38
C10 H8 O4	192.042	10.305	2.33563e+06	819006	51817.9	86358.5	17014.1	5513.71	4713.52	155526	7802.25	20327.3	14760.2	9240.56	28296.6	2.33563e+06	1046.14	948.871	43018.4	15193	12152.1	2727.71	18311.3	39226.2	2413.6	173909	13373.4	46581.9	6574.62	7831.62	3876.79	4577.78	5172.5
C10 H8 O4	192.042	7.781	2.31207e+06	47653	25899.7	56007.9	29711.5	36988.9	17350.1	24002.8	37291.5	102968	6764.79	46925.5	2.31207e+06	51078.9	25102.9	32752.1	47373.3	71202.5	37093.9	23781.1	40153.1	62923.8	39239.4	7900.97	31926	227943	41173.6	48866.1	35722.1	69570.9	28307.7
C10 H8 O4	192.042	10.041	2.69982e+06	16954	4969.23	101733	10583.6	5515.42	3548.01	150530	13454.2	20422.5	93702	18359.5	30989.6	2.69982e+06	1021.06	31996.5	20842.4	17256.5	7012.04	2923.3	35606.7	57142.3	18114.6	213271	109768	19981.4	105537	20357.9	81839	137325	106646
C8 H13 Cl O3	192.056	1.414	512742	1751.77	1863.48	7587.27	1877.65	2429.9	6024.8	20578.9	9318.69	5737.9	74076.4	2800.55	14230.2	1228.79	2103.27	2211.44	32501.8	15261.7	128721	21974	5635.27	4746.44	13295.3	6529.6	3035.13	9701.31	140037	27114.3	3782.8	4934.47	4212.53
C7 H12 O6	192.063	1.63	1.38602e+07	177078	1.17271e+06	3.55347e+06	380345	248696	612411	769064	153037	78380.2	504293	223087	3.00048e+06	540965	222431	1.39803e+06	393244	329612	2.08509e+06	529497	1.32733e+06	9.65017e+06	456759	4.83404e+06	1.38602e+07	216807	2.14149e+06	2.44308e+06	292096	305708	744486
C5 H13 N4 O2 P	192.077	9.181	72185.7	2039.32	3959.81	10447.7	4627.97	2502.28	1035.15	17332.8	3561.62	1157.02	886.778	8292.78	1800.33	72185.7	2162.78	3141.41	10383.7	1467.17	9510.92	2710.46	2384.65	3397.81	771.691	31695.4	433.182	1741.57	2715.67	648.285	641.879	867.546	3678.3
C11 H12 O3	192.078	5.282	7.07635e+06	3592.38	31067	227977	37423.4	26729.3	1.98031e+06	3265.87	3269.75	3282.95	26316.8	31904.5	124217	3120.57	4066.25	47927.9	3029.78	27629.2	41257.3	16434.8	14374.7	59005.1	27184	54848.4	61444.4	25460.8	16460.7	3158.87	42298.4	11749.5	13383.6
C11 H12 O3	192.078	10.405	3.94716e+06	11762.4	47393.9	21130.9	17765.7	43025.9	20599.9	37410	31902.1	11550.7	33505.5	9338.76	69111.7	129519	30445.4	29622.8	3.94716e+06	8943.72	10253.9	2651.62	376178	9738.53	7342.09	14171	28502.6	47127.7	15620.2	6991.06	5904.53	13604.2	15978.3
C11 H12 O3	192.078	7.516	797756	8691.95	41675.1	43125.2	50538.5	35110.2	54270.4	29195.5	16377.8	6626.91	13959.4	30927.2	14399.6	797756	25242	38872.9	30926.8	26528.8	27959.9	7398.12	21420.6	61022.1	17781.9	38310.3	16950.2	24411.9	16898.3	24973.2	22283.1	10940.8	22857.2
C11 H12 O3	192.078	10.048	3.69767e+06	44013.2	68653.6	11505	92782.5	36777.6	78190.3	181392	79694.4	9786.87	12118.3	29355.4	46242	3.69767e+06	37962.5	21596.4	1.26289e+06	83490.1	3842.56	1840.42	38106.1	85976	4362.81	92456.4	2272.35	1390.99	32246.8	19282.1	1799.55	19888.8	1611.65
C11 H12 O3	192.078	8.37	1.26253e+07	227264	821673	866441	75445.6	514917	97585.3	191891	749189	6222.87	126262	274679	164777	191989	1.14555e+06	152282	31508.7	34147.9	569660	36051.6	57959.7	922210	29001.3	795858	182438	568204	240096	90253.7	439887	262822	436177
C11 H12 O3	192.078	2.912	441977	17314.7	22763.8	19061.3	40486.3	19071.2	12467.8	22015.5	7966.17	10882	3322.41	2521.25	24952.6	441977	3657.94	13635.5	4187.73	24539.6	6347.68	12730	8975.26	2089.83	2417.26	10300.3	18615	26108.1	29159.3	18945.2	19154.4	15539.4	15878.1
C11 H12 O3	192.079	4.066	290772	24884.7	20042.9	2576.6	3312.17	16270.2	22745.5	2159.67	2187	23214.3	104727	16410.8	290772	123660	14867.6	28230.8	6718.47	15851.3	48936.1	20572.6	185544	18948.5	17008.4	68900.2	20778	30272.3	43495.4	80976.4	29184.6	12496	15595.2
C11 H12 O3	192.079	9.438	853273	853273	4736.78	113480	36961.7	58878.8	65175.2	45908.3	27647	15035.1	43787.8	46083.4	18520.4	9418.04	122655	41687.8	66204.6	24615.2	244768	19754.6	25258.7	146613	16319	41140.7	7541.46	1820.34	35528.9	8125.07	4283.52	20519.7	62935.9
C8 H16 O5	192.1	1.874	413154	12425.8	2617.98	2591.62	185512	11252.4	1871.18	7562.33	4632	3186.36	12183.8	2771.05	6022.59	4251.93	10800.6	3087.54	5898.44	8749.84	31796.4	5376.03	2039.08	8448.78	5734.55	33691.1	2789.21	1368.32	413154	2159.92	2946.51	9104.65	9244.59
C12 H16 O2	192.115	11.269	685171	18359.9	13362	15080.2	37083	21995.8	18248.3	24409.6	12053.1	5264.42	16432.8	354443	4940.08	8905.96	11512.5	7961.87	4941.21	13771.7	14927	7266.72	10963.4	103244	24698.2	51369.7	6909.89	16708	13362.2	11459.5	9789.02	5931.84	9607.49
C11 H16 N2 O	192.126	1.864	892309	892309	3345.09	3311.41	3328.86	14377.6	2390.87	2513.27	1909.99	3413.48	15567.7	3540.68	7695.29	5432.85	3648.1	3945.06	2491.8	2685.26	40627.5	3001.78	4910.59	3390.31	2948.31	4345.37	2855.99	1748.35	527902	2983.95	3653.47	11633.4	11812.2
C9 H20 O4	192.136	3.934	1.7192e+06	111922	13401.1	345388	309539	153012	247862	251648	84025.3	18135.8	30760.2	140082	102236	206025	933694	92878.2	316999	933997	1.4669e+06	1.7192e+06	44572.1	144604	483300	309285	1.0361e+06	200429	379278	300004	270077	572850	628450
C9 H20 O4	192.136	4.292	5.35317e+06	3.24755e+06	1.61865e+06	2.19849e+06	1.69222e+06	2.36195e+06	1.15317e+06	438959	2.48521e+06	926416	2.11417e+06	1.22398e+06	3.91332e+06	874467	5.35317e+06	2.44648e+06	1.28405e+06	4.33442e+06	4.88241e+06	4.62887e+06	919365	4.4357e+06	2.34625e+06	2.14751e+06	4.89233e+06	2.02935e+06	1.95412e+06	1.84139e+06	5.3242e+06	3.38192e+06	3.37814e+06
C9 H20 O4	192.136	3.674	798639	139753	266197	283591	218793	259208	110503	93732.7	125506	118712	377663	143034	468733	113613	604001	250339	348730	601822	267977	798639	126158	341526	276503	265485	664825	212068	337846	227416	469923	455928	355160
C13 H20 O	192.151	8.14	2.409e+06	11218.2	13918.2	14929.4	66838.3	39135.4	20478.4	26328.6	30589.1	34085	80690.8	52281.1	2.409e+06	27629.1	13221.3	57776.2	14322	19216.3	129227	16570.1	35028.6	19043.8	35375.8	44777.9	18490.1	15664	65344.1	40664.3	32219.9	537897	28194.2
C13 H20 O	192.151	8.347	1.05897e+06	15993.3	10695.8	12008	28333.6	30219	10888	21275.7	16332.9	19510.6	72221.3	25768.6	1.05897e+06	35819.4	12455.9	22448.2	11790.5	9929.32	29363.8	15606.3	30107.5	18633.1	26355.1	31513	15927.7	4585.19	41028.5	15739.2	13076.2	161777	22160.4
C13 H20 O	192.151	9.804	4.4346e+06	619203	46345.1	19847.9	597776	139737	152461	68724.3	61674.8	9512.95	90208.5	25894.3	32976.8	37056.7	153477	1.85151e+06	49124.2	66935.1	40263.1	181601	74019.1	1.52352e+06	4.4346e+06	1.68956e+06	12141.4	51826.3	82677.2	23106	73142.6	290427	60777.1
C13 H20 O	192.151	10.059	2.67849e+06	137488	107413	117991	594862	105169	141925	1.22467e+06	40961.6	26446.2	205636	50091.5	18805.4	43160.2	102408	69001.2	25974	45016.4	38289.4	78444.8	88052.5	242422	2.67849e+06	279631	5750.71	223857	85922.6	147751	26564.7	214115	54569.8
C13 H20 O	192.151	10.265	132488	52175.1	2350.21	11254.2	17950.9	4767.34	10635.5	44237.9	4521.92	3418.24	14394.8	11812.3	3813.02	104892	132488	46333.7	24423.1	5298.19	23789.3	5473.2	15391	37240.1	41270.3	37113.1	5702.92	17014.7	6936.65	12761.5	2934.71	19869	16706.8
C13 H20 O	192.151	6.977	719828	3544.1	33104.5	11593.4	24403.6	27266.5	12780.6	14122.6	5675.28	11992.6	719828	9922.42	4016.9	17856.4	16901.6	19803.7	11385.6	7642.77	69536.2	9320.23	24017	30721.6	15674.4	17777.9	14204.8	11922.7	24211.4	3226.91	25440.5	6998.37	93186.2
	192.923	2.02	439307	7887.92	208401	104861	143029	43753.1	36018.5	142091	101400	5017.17	8319.56	4614.91	8690.25	16524.8	3688.74	4824.95	3019.08	6885.68	19139.4	2924.76	2725.97	3994.18	6112.13	6269.62	3359.54	1715.15	105776	67643	38174.2	7453.44	3471.29
C4 H11 N5 O2 S	193.064	1.428	5.21533e+06	2338.76	2082.9	8480.66	1952.89	7533.82	6734.21	9251.85	3058.05	1335.93	82798.8	3130.31	9948.34	1663.31	2417.32	2471.84	7228.45	17058.7	203430	13928.2	6298.82	2372.13	1454.52	7298.45	1712.81	1617.14	156526	8167.32	4270.86	5515.5	4708.55
C10 H11 N O3	193.074	3.583	1.14572e+06	2789.84	2364.92	1776.78	3020.01	13075.9	4555.13	2058.7	2782.69	2595.21	3905.53	2261.1	2020.51	2261.13	2516.57	1994.48	1827.13	2126.14	9928.19	5613.58	12413.1	1613.3	1962.58	2098.29	2128.1	16851.5	1.14572e+06	2062.81	4776.37	3459.69	3420.38
C7 H16 N O3 P	193.086	10.573	2.45249e+07	5696.61	5302.49	15632.4	6702.67	21089.8	8604.06	3658.8	4958.95	13042.6	8069.45	3120.8	12338.9	2.45249e+07	1926.25	16937.1	3200.44	207322	34756	2977.78	157822	10299.6	7484.31	6923.16	16733.1	10348.6	4123.58	99384.5	1117.06	5445.36	4240.77
C12 H19 N O	193.147	8.194	521371	521371	3305.68	3240.2	24769.7	11967.3	7606.84	2877.55	2224.36	12661.1	4522.85	3111.43	3004.29	3148.78	2845.61	13592.7	3056.45	3353.31	31028.3	6155.09	7875.94	2526.81	3334.65	3815.68	2079.19	3924.97	12661.3	4959.63	3227.21	29067.1	8244.29
	193.552	1.45	908353	4235.84	13864.5	11051.1	2789.45	18719	8775.28	12056	4253.6	1740.83	107894	2348.79	12963.6	2494.55	3308.03	3221.02	9419.32	22229	671639	5914.57	10754.2	3091.09	1895.37	9510.53	2033.97	2348.86	548160	11522.7	5565.32	7187.18	6135.66
C9 H6 O5	194.021	8.31	227022	5980.52	4276.14	8144.79	11503	10673.4	5071.55	2094.02	8607.55	8513.03	227022	2931.9	4718.36	7705.27	2291.62	25249.5	21162.9	2161.05	9336.26	6697.74	11053	9818.28	2454.88	10110.8	15152.1	6186.36	11427.1	3651.14	6663.58	27190	6403.84
C9 H6 O5	194.021	7.714	574891	16194.9	18225.3	30791.1	10051.7	25895.8	11491.8	7001	19791.7	8101.38	29623.1	34750.2	8541.67	24822.8	15239	574891	4939.91	20677.8	24538.4	9122.72	16234	18398	10626	48061.9	79171.5	28505.4	44160.8	13693.8	26667.9	76040.5	55544.7
	194.033	1.508	924166	27881.4	19077.3	4342.81	4022.05	91357.5	2694.86	3626.57	20338.7	2308.34	111014	2556.77	5736.53	3432.47	5155.37	4188.08	13827.8	10432.9	924166	7675.6	14797.6	3653.87	2308.23	5287.05	22107.6	4906.88	754260	15855.1	7657.8	5989.99	2012.96
C10 H10 O4	194.057	10.222	3.96732e+06	35195	71348.4	67362.2	37403.3	49794.4	24303.3	30990.4	48523.6	60408.7	16288.7	15936.1	12980.5	3.96732e+06	2284.96	143749	29577.3	82857	40835.4	24057.3	37170	55310.1	26435.1	97615.6	4973.85	24309.7	26122.9	39937.8	78447.2	46133.6	39956.3
C10 H10 O4	194.058	8.279	4.41223e+06	7093.66	66562.2	95903	21826.7	53812.8	35675.2	32110.8	70713.1	59324.5	8385.64	106157	88051.5	329091	64403.5	38259.6	73599.3	87079.5	31288.2	47830.4	4.41223e+06	63792.8	38002	45100.6	28790.4	42290.1	42694.2	12712.7	6861.93	27859	31788.5
C10 H10 O4	194.058	8.665	498467	105176	231892	249638	50149.6	182156	103167	69839.4	141860	11902.2	33974.7	35749.4	79532.5	47293.1	109164	350413	135478	73632.5	78295.5	80301	203738	166848	48413.8	149310	62494.7	73982.3	40947.9	69937.7	41671.1	76918.7	177589
C10 H10 O4	194.058	7.044	2.27271e+07	519127	572546	241826	629005	51972.9	271005	462952	105372	566291	477972	279157	101913	665839	590196	21992.8	2.27271e+07	22794.9	471001	67807.4	3.19348e+06	542328	12889.4	569008	63981.4	551155	61193.4	491390	611519	45906.9	344906
C10 H10 O4	194.058	9.405	377880	59075.8	33602.8	30310.6	25874.4	57762.5	22131.4	170679	58186.1	83165.5	48661.3	5251.1	16035.9	77222.2	48845.9	47990.7	70343.3	83372.9	13768.2	36555.2	256964	129237	27420.1	377880	4446.91	16061.5	23179.4	41367.2	42090.5	6585.43	208353
C10 H10 O4	194.058	3.318	518999	140487	79403.3	15138.2	18372	52320.3	67405.7	30688.8	62645.7	202517	66885.4	210904	116715	518999	52825.3	469281	105253	105596	26123.4	165130	311027	137776	309134	289190	138093	47966	164661	413580	348420	100942	98708.6
C14 H10 O	194.073	10.149	255261	1063.47	1043.68	921.131	12602.9	5167.55	626.612	2524.73	787.14	255261	3558.62	4603.76	2480.76	7657.91	1068.82	1219.4	7305.69	1355.51	6128.47	1164.22	11757.9	1289.36	1624.58	2721.45	1515.25	965.794	3763.43	842.906	1268.93	5322.37	1529.19
C14 H10 O	194.073	10.301	448703	2136.29	1634.77	1430.81	28560.5	8746.34	3812.64	3099.49	1468.15	448703	24777.2	3193.89	6066.63	10745.8	1756.1	1758.41	13795.6	3016.63	20399	3773.67	24487.5	1657.33	4200.21	2478.68	3276.76	2529.01	11036.4	1433.31	2126.98	7143.85	2445.69
C7 H14 O6	194.079	1.403	5.52492e+07	47623.9	3.35233e+06	6.51554e+06	1.72228e+06	27674.7	12678.2	9147.03	2.24475e+06	44991.3	49744.8	120869	137854	4.16596e+06	5.48714e+06	18518.3	1.02583e+06	5.52492e+07	3.2527e+06	6.37013e+06	935187	4820.18	19814.9	34698.8	18989.2	1.34125e+07	86884.5	36020.2	1.89667e+07	2.63262e+06	2.06444e+06
C7 H14 O6	194.079	1.555	8.90007e+07	340095	4.67511e+06	6.7352e+06	2.0809e+06	157419	58035.5	175557	2.54278e+06	256982	478726	537643	362263	5.69325e+06	8.8062e+06	113809	2.05647e+06	8.90007e+07	2.12786e+07	8.47741e+07	2.15803e+06	257833	298840	375639	166486	1.50002e+07	2.19909e+06	105874	7.27668e+07	4.95814e+06	1.71195e+06
C7 H10 N6 O	194.092	6.488	344616	357.594	443.669	369.147	467.688	452.897	284.159	314.412	325.411	368.353	657.145	376.247	491.184	344616	444.78	474.304	375.549	325.075	669.885	1081.66	306629	329.541	410.24	364.594	340.354	365.801	2277.41	443.733	454.516	774.061	255.493
C11 H14 O3	194.094	10.296	1.60706e+06	21171	33129.2	41845.8	61536.6	81593.2	29495.2	42072.9	39928.5	28690.1	45540.3	24632.1	26530.6	1.60706e+06	43636.3	39822.4	105055	33032	42251.6	22056.8	23287.1	69610.3	29370.8	32647.4	3713.9	308775	192122	4339.64	24011.5	35166	27239.4
C11 H14 O3	194.094	8.098	1.408e+06	39893	178202	179503	837181	49673.2	281488	97579.5	177431	181378	34335.5	191128	180464	205438	146876	839004	427094	57728.3	248071	132411	1.408e+06	192960	101037	516556	48571.5	149100	393007	174548	155877	103263	94219
C10 H14 N2 O2	194.105	2.537	383017	95103.4	8689.42	1725.03	12725.3	113513	4941.51	2279.54	3364.48	383017	8799.49	84607.2	26616.7	100900	2147.88	102839	9132.34	5218.2	21350	65369.4	47228.8	9713.25	4348.19	69997.6	13402.4	31389.6	17769.8	29685.1	43192.8	11803.2	2362.1
C8 H18 O5	194.115	1.98	6.95569e+06	1.06288e+06	971700	742387	3.99511e+06	1.08474e+06	368566	341598	1.00085e+06	480085	890004	5.11473e+06	890303	991735	765083	845141	788393	904714	5.10833e+06	477973	946366	5.62168e+06	498588	6.95569e+06	463878	306314	1.2401e+06	590483	511442	5.1581e+06	451877
C12 H18 O2	194.13	10.782	1.02958e+06	14415	158115	155527	24748.1	41023.7	53500.7	1.02958e+06	26767.5	16935.7	24068.2	34807	31161.3	17743.6	26890.7	70647.1	6258.44	24944	35527.5	13428.3	15611.8	90479.7	27820.2	63346.1	113323	257226	29210.5	32896.5	42004	20334.9	84193.3
C12 H18 O2	194.13	10.138	2.9296e+06	2531.63	113124	552242	54076.1	124929	35703	2.9296e+06	13089.6	27397.3	26623.6	23742.1	7280.62	8193	45804.1	185627	16695.5	41572.4	115357	10926.9	23658.7	563987	8992.28	889801	41932.2	92227.6	50003.6	32687	117299	198237	35129.6
C11 H18 N2 O	194.142	9.997	213630	213630	1430.35	1439.68	11412.3	4321.86	845.969	2550.46	1078.26	2132.57	3104.35	3379.01	4842.82	7218.03	1311.39	1605.11	5106.37	1253.92	6009.67	780.034	50636.7	1276.24	1950.89	1929.89	2548.06	1148.86	5224.95	656.461	1366.02	2140.95	1596.01
C10 H18 N4	194.153	1.22	496492	9967.68	20349.3	13675.9	26317.5	13669.6	7725.45	9973.74	3458.24	13075.6	23600.4	27559	19507.1	11620.7	151065	12434.2	124724	10280.9	57875.3	16235	5463.81	11097.6	18420.7	12990.7	13423	3475	24395.8	25233.5	30847.6	15830.7	2501.73
C13 H22 O	194.167	8.494	485963	2755.49	13231.4	8969.03	24314.2	27326.3	9796.64	7854.43	61117.7	11750.4	23966.4	91726.4	29510.6	103604	16031.7	17537.8	10389.4	10714.9	17322.7	11644.3	26293.8	15935	5862.82	16142.9	52840.9	8839.89	19060.3	13312.2	10917.3	485963	13524.2
C13 H22 O	194.167	9.814	608987	10660	13270.8	5998.92	24685.5	12233.2	13226.2	10346.3	9461.78	9094.51	22143	26352.2	96046.3	28851.8	15740.1	608987	12966	8745.64	23572.1	12223.8	43716.3	17235.2	30173.2	19511.4	13032.9	13261.6	45122.8	192295	13275.1	307077	18424.6
C13 H22 O	194.167	9.955	159984	10528.8	8187	2714.64	9473.31	7771.18	3300.16	3907.68	4630	5561.32	89200.5	10955.2	17483.2	8638.66	5130.19	159984	5357.18	1478.7	10230.6	4719.7	60602.9	15787.9	8162.27	6837.4	4399.71	6738.1	86320	12215.8	6572.99	98076.6	7542.83
C9 H9 N O4	195.053	1.583	3.27243e+06	89653.4	17424.6	5826.32	13609.7	21173.3	13194.8	5683.43	6758.87	9766.3	95216.1	3872.99	23287.8	263720	6318.02	857601	25112.4	12785.7	348437	9406.61	16129.4	2.95892e+06	2501.7	3.27243e+06	59167	6013.5	362578	19296.2	7982.59	2132.71	11582.6
C9 H9 N O4	195.056	1.588	1.91436e+06	17850	17430.5	20462.8	55098.9	21180.6	26148	4445.96	41374.4	32740.1	95248.7	15395.5	123111	61407.8	42289.1	10679	18348.1	12790.1	348556	34571.4	16134.9	8416.23	203215	133821	30506.6	19412.1	362702	35907.6	7985.33	2133.45	14085.5
C10 H13 N O3	195.089	3.837	2.94225e+06	2.94225e+06	13399.2	2730.63	3126.62	16115	9959.58	2534.08	2277.24	4087.7	11048.9	3056.31	2660.3	3593.68	2980.29	3405.18	3100.69	6081.14	16220.4	5905.36	8543.16	6138.03	2406.47	3914.74	2404.29	3530.31	20973.1	4131.71	3353.81	6222.13	5597.3
C10 H13 N O3	195.089	1.446	1.08782e+06	278937	22455.6	17898.8	18863.9	245034	24670.2	19526.4	8138.59	215263	174750	27786.4	61603.1	19586	6068.28	142676	15256	36003.2	1.08782e+06	51837.9	28407.4	22340.4	10933.6	27028.1	22703.7	3804.32	887825	18662.7	9013.85	11640.7	12440.1
C10 H13 N O3	195.089	2.179	498855	11986.7	2848.42	8343.88	3429.57	93383.8	6960.62	6547.34	2210.87	38856.4	8510.97	6874.98	25592.7	323119	10334.3	208252	2859.39	2821.27	30324.3	9108.54	408711	17459	2517.13	64085	3240.5	1793.88	86954.3	3552.28	10141	5854.49	12521.3
C3 H7 N2 P3 S	195.954	1.258	124014	2964.08	12825.6	2960.36	16587.2	8615.55	1800.98	4398.47	1577.36	3387.88	14874.7	13813.2	6081.96	14693.5	21946.5	3941.12	78609.9	1998.37	36477.2	124014	1625.72	2852.69	6607.77	8187.69	5366	2160.06	15376	13841.4	10931.3	5311.25	2583.87
C6 H8 N6 S	196.052	10.443	164130	704.125	620.808	667.436	6478.28	1642.71	519.199	864.499	614.986	5877.4	1802.21	11792.8	1821	2820.82	641.88	164130	63609.7	1084.96	3306.07	1283.31	11245.3	1235.59	1549.74	958.906	398.65	13667.4	3416.92	586.703	453.064	613.955	452.542
C13 H8 O2	196.052	10.828	3.4316e+06	3871.7	3989.53	6880.92	4377.06	6239.57	2760.61	2271.31	2929.9	9973.98	7725.92	18140.8	15584.4	5072.69	1767.28	31409.1	3.4316e+06	9799.09	4851.98	3315.93	7066.21	2103.01	3056.22	5644.69	9004.02	4158.13	5734.37	1292.63	1396.01	7843.59	5779.74
C13 H8 O2	196.052	8.615	183286	1540.99	1969.94	1737.44	2614.8	22046.3	3889.01	2678.24	2093.98	3206.24	3476.43	1554.1	3788.2	2383.91	1980.45	183286	2334.25	1687.34	25837.1	4922.68	5480.23	2197	1362.04	3000.95	1198.83	3259.11	5811.21	1807.63	1560.28	4394.39	5612.91
C6 H12 O7	196.058	1.639	1.08803e+07	228958	281473	1.07054e+06	161378	165708	65740.3	151827	251238	232580	521065	89214.2	177041	1.22283e+06	146424	833658	201829	377684	1.78906e+06	44534	386003	115373	562503	80316.8	82875.6	31438	1.86166e+06	106747	298863	119964	272504
C10 H12 O4	196.073	9.79	6.82844e+06	38787.7	105768	61751	38125.2	5270.5	47443.6	32950.3	74231.8	25472.6	24593.9	18675.2	30930.1	631084	45351.9	6989.98	36604.8	50334.9	28251	6.82844e+06	375869	36430	1186.08	157768	7732.7	24505.4	31248.3	20671.7	2326.51	29035.2	45271.9
C10 H12 O4	196.073	8.853	2.85982e+06	452676	1.0666e+06	1.36165e+06	182363	944285	682688	190709	2.03255e+06	257163	445678	374900	211681	298363	926984	2.85982e+06	267898	255937	804842	2.17206e+06	469175	735106	68185.9	881031	426958	1.06125e+06	367435	333843	385728	906509	263912
C10 H12 O4	196.073	2.407	1.34942e+06	230837	432087	160871	18846.3	437858	474056	52998.6	403702	124901	189973	138520	483232	140372	350487	428428	127417	56289	722483	251264	71532.2	1.34942e+06	46481.4	1.33792e+06	78339.2	210012	106999	145953	180690	591904	183691
C10 H12 O4	196.073	10.111	1.75403e+06	33498.7	82953.7	76189.6	41557	77147.6	51129.7	26252.8	58834.4	40939.3	4725.65	13035.7	39340.7	1.75403e+06	55969.5	53551.8	34924.3	24492	34983.1	109024	75851.8	18570	19021.5	89398.4	10033.2	8900.46	30126.5	14088	20187	27508	42153.7
C10 H12 O4	196.073	6.99	1.58001e+07	6.00545e+06	1.58001e+07	1.40484e+07	1.00253e+07	9.19911e+06	7.69984e+06	2.28899e+06	9.26736e+06	4.61456e+06	3.97062e+06	2.3428e+06	3.46317e+06	1.64497e+06	4.20628e+06	6.7828e+06	2.7425e+06	1.40832e+07	3.63423e+06	7.28884e+06	2.39164e+06	5.57088e+06	3.85112e+06	1.10001e+07	2.1175e+06	7.48898e+06	3.765e+06	2.28967e+06	5.19841e+06	2.02065e+06	5.12865e+06
C10 H12 O4	196.073	8.235	1.4566e+06	164145	625235	90426.1	472537	291555	64071.6	10096.5	163383	12255.9	34919.8	182468	204004	28204.5	100229	73692.8	123103	1.4566e+06	201397	178062	122185	303268	69203.6	707656	3339.15	67373.6	223113	31001.3	271822	86243.9	102641
C11 H16 O3	196.11	8.883	516701	85172.6	101597	32726.7	69979.7	9748.3	157136	77746	97281.2	114439	34826.6	16549.7	224646	87710.5	14569	43659.8	170053	8192	125382	184748	41514.3	165984	4766.74	99618.3	35237	516701	61667.6	70868.1	93968.3	57203.7	166724
C11 H16 O3	196.11	10.429	121862	9130.36	7824.08	9685.7	42079.8	7295.65	9767.39	50766.9	10722.9	3541.14	3442.3	5398.37	4328.98	14214	6538.18	8298.18	9740.93	10199.9	13820.4	6677.52	19931.3	1235.37	2746.77	14237.1	5655.07	14109.2	14275.2	7932.4	6006.68	5544.02	9443.27
C11 H16 O3	196.11	8.301	997205	21297.9	16353.2	10574	82075.5	11940.5	44557.2	4935.81	997205	9523.63	23930.4	11398.6	135502	32565.7	41581.9	29059.6	14239.4	29563.7	57917.1	36844	20434.8	96381.8	41084.6	78421.1	6567.53	26518.1	70650.1	33963.7	8868.01	52181.2	35302.4
C11 H16 O3	196.11	10.146	200367	1965.29	11995.5	6193.92	175292	6278.91	6900.78	200367	10520.9	2593.83	4323.95	11358.4	7438.56	11142	1298.69	5518.79	8876.89	7973.18	14352.6	6963.48	32174.3	12556.4	16941	16023.7	2706.53	17320.9	12164.8	7861.71	3853.24	11386.4	9328
C11 H20 N2 O	196.157	1.495	1.14541e+06	15732.2	23644.4	18846.4	4984.93	31923.3	14965.3	20560.3	7254.08	2968.81	184002	3438.59	22108	4254.2	6389.56	5386.26	17138.2	37909.3	1.14541e+06	10086.7	18340.2	5271.55	3232.36	8107.16	4142.14	6081.59	934830	19650.8	9491.07	12257	10463.7
C8 H7 N O5	197.032	2.051	1.01821e+06	6977.9	4547.35	3631.2	4855.61	27664.4	8192.3	2815.53	2386.19	55418.2	29197	50271.5	25969.7	1.01821e+06	10278.6	41302.3	3328.25	2826.71	33772	20387.8	72482.6	21291.7	3839.83	164816	3417.36	1890.79	116608	3591.32	29749.2	6663.4	40609.4
C4 H11 N3 O4 S	197.048	1.506	692903	9517.03	14303.4	3256.07	3015.58	34114.7	2020.5	2626.48	4388.27	1730.7	58252.1	7050.76	4045.1	2573.53	58312.5	3140.06	26558.7	7822.18	692903	5754.86	11094.7	2713.89	1730.62	3319.67	139543	3678.99	565515	29396	18668.5	138746	1509.24
C9 H11 N O4	197.068	2.101	568524	250098	8561.53	3262.56	13356	12767.8	8474.82	2593.19	2133.49	7500.4	10560.6	2907.92	6794.69	27022.8	10340.9	14815.4	5474.65	6437.11	30343.5	2763.48	6383.08	15982.7	2781.55	19693.3	10410	3293.61	29724.7	3554.54	7179.53	3022.96	23910.6
C9 H11 N O4	197.069	1.617	4.86305e+07	4.86305e+07	44975.5	5753.38	9933.85	62567.4	30593.5	5247.44	5406.51	76767.3	112419	140879	33715.5	328156	6247.99	112190	20008.1	65515.4	411391	31506.6	19043.6	302674	16315.6	250346	16589.1	17003.2	428087	18420.5	31652.4	7625.56	135282
C3 H11 N5 O5	197.077	6.945	1.17093e+06	570724	288978	1.0696e+06	928817	666477	727137	219747	773832	456483	329795	187650	346042	152796	426552	548065	151300	1.17093e+06	160943	584772	216342	470527	328536	797693	180948	596033	345415	225717	399408	184016	461115
C6 H12 O6	197.09	1.524	1.36022e+07	76242.6	1.36022e+07	7.44786e+06	1.26016e+07	347012	3.38887e+06	1.12362e+07	521209	692985	272134	617888	2.15362e+06	5.34535e+06	242486	9.37846e+06	305219	334893	2.26546e+06	199300	1.44359e+06	6.51603e+06	305806	7.67676e+06	685496	170572	1.84896e+06	1.21877e+06	982176	250766	728974
C9 H15 N3 O2	197.116	1.283	5.63887e+06	641574	40151.5	369356	51927.4	277577	7406.78	54823.9	142269	14326.3	90548.5	48221	34998.7	22581.8	49157.6	344125	186807	9158.84	115163	28597	54118.6	12198.3	24621.7	20593	17833.9	6762.22	85317.7	44968.6	29214	24938.1	24448.4
	197.141	9.349	206767	1790.74	2663.22	28394.2	25692.5	8613.28	27336.8	206767	1720.84	2047.88	2787.44	1873.51	3013.98	3702.83	1693.78	1990.43	2021.32	4704.32	9745.04	1772.9	12284.4	2897.19	1812.23	2134.78	717.757	2040.79	6543.08	1100.87	1513.45	1090.77	3517.75
C11 H19 N O2	197.141	9.901	335999	9248.87	2139.92	3562.57	24180.9	9367.18	335999	67423.7	1383.35	6593.14	7123.67	7036.6	14041.9	8186.05	9501.65	8260.95	6005.85	11355.3	7871.43	5223.38	8149.52	12215	13403.6	7819	9532.82	9127.7	6103.04	16225.3	2457.06	3456.49	10729.8
	197.933	1.152	2.63917e+07	7.06938e+06	4.22386e+06	6.26187e+06	6.00386e+06	57696.6	2.07582e+06	3.31051e+06	524546	6.24312e+06	1.44043e+06	1.99596e+07	5.46243e+06	2.96304e+06	3.55967e+06	9.61739e+06	2.63917e+07	4.1375e+06	9.47596e+06	4.01079e+06	94820.7	4.8362e+06	1.41544e+07	79725.1	1.65048e+07	506905	347912	1.86974e+07	9.70306e+06	1.20612e+06	52755.8
C12 H6 O3	198.031	10.228	586410	921.669	1085.42	644.277	9216.42	1479.83	704.099	1351.81	597.105	586410	4906.83	2669.94	2774.01	4913.6	1675.86	15167.8	5676.51	3630.83	5910.82	660.945	11197.1	629.971	1920.58	1190.33	1498.33	596.145	1836.79	569.598	626.469	2337.7	350.997
C9 H10 O5	198.053	7.742	8.84296e+06	58211.7	154056	123375	49992.9	59170.7	110456	41082.9	854676	150036	186016	1.82919e+06	241098	778353	120106	259948	213434	149896	389060	89708.2	8.84296e+06	105424	105936	222414	141309	136038	247764	155754	29533.3	159537	212593
C9 H10 O5	198.053	3.79	4.80865e+06	47693.6	708295	513930	30160.6	17079.3	4.80865e+06	215220	60085.1	35845.6	60607.7	29313.6	8536.05	2916.84	38035.9	71691.5	10833.2	22822.8	37560.7	41503.6	20069.5	151623	21468.9	348687	156880	23810.8	31266.7	27391.8	3571.77	20002.9	31227.8
C9 H10 O5	198.053	7.009	1.3692e+06	60558.3	83453.1	131372	37892.1	80133.5	77201.9	50050.4	110588	91797.3	47270.4	59536.2	387027	114383	73381.7	106559	1.3692e+06	61097.5	106889	27968	106360	83760.8	21316.8	105792	35225	224112	72314.3	105290	43729	23768.8	64912.1
C9 H10 O5	198.053	8.069	1.74804e+06	238068	1.01133e+06	490104	27751.5	97676.5	668429	191851	689995	169637	203242	291321	346682	959779	394098	1.14946e+06	171957	21642.7	363174	505124	116462	712004	63620.9	974456	638463	215536	174513	259515	194889	246224	1.74804e+06
C9 H10 O5	198.053	8.977	536737	146102	259629	335062	17048.2	254521	193314	92544.4	384148	45731.3	67662.8	47498.5	41857.3	18623.3	193255	536737	134208	13751.1	169819	134199	18061	246507	26235.1	224535	53905.6	117210	131047	66838.6	93825.3	126285	163184
C9 H10 O5	198.053	4.193	453901	3070.68	59835.7	453901	28622.4	28265.8	74406.8	22735.1	13245.1	2417.16	17730.9	2546.8	20465.9	28718	21645.1	32554.5	31581.7	24644.8	36946.1	21840	15485.8	71136.9	2142.83	30507.2	21949.2	22145.3	25525.2	2495.57	18302	20789.6	28843.4
C13 H10 O2	198.068	9.421	297792	1561.15	8473.83	14332.2	23697.6	5765.1	8064.54	1964.38	3363.69	11071	2123.9	113168	4115.06	297792	1515.41	41434	12074.1	15698.8	63683.5	1616.48	13344.6	1794.35	17339.7	7356.38	646.132	1580.31	5756.04	1239.91	2397.74	3906.82	6921.32
C13 H10 O2	198.068	6.434	2.66927e+06	2493.31	4952.92	10198	14856.5	14559.6	6449.19	2460.7	2151.23	2938.12	4247.68	2538.97	2694.59	4419.29	6407.67	2.66927e+06	2269.56	2173.6	19609.2	5933.89	7367.37	2200.02	5531.39	2339.33	2500.86	2601.37	18769.8	2434.27	3025.73	8224.12	4497.21
C13 H10 O2	198.068	7.662	4.12524e+06	2319.86	2184.31	9372.36	2638.78	11789.1	4223.21	1999.32	1861.37	3997.99	3353.91	1880.72	3864.8	2121.3	2218.56	4.12524e+06	2536.92	11363.7	8692.86	4153.13	7235.79	1994.84	4602.3	1995.96	1787.07	4255.92	19144.6	4746.64	7543.95	34617.5	4898.38
C13 H10 O2	198.068	10.493	197886	852.029	1408.05	1040.36	2591.55	4378.87	1952.04	1710.2	885.469	197886	1732.39	3353.62	1006.3	4588.16	924.191	15180.8	20197.4	3409.65	4032.5	1109.07	22465.3	5763.64	2204.39	14798.8	567.778	756.559	7764.14	9515.03	917.851	2909.36	2634.79
C12 H10 N2 O	198.079	3.273	1.38911e+06	4746.79	5281.26	2107.41	9869.24	12404.1	33335	4012.46	2204.43	2388.77	3321.59	3694.09	13267	8420.54	2614.7	3094.95	2398.66	3177.11	17433.5	5742.76	10009.5	1871.77	3565.75	2816.69	16326	3521.47	1.38911e+06	2408.32	3031.73	23305.2	11026.5
C10 H14 O4	198.089	3.17	327723	21767.7	19353.8	101641	153418	19431.3	327723	41671.3	34915.1	16961.8	208741	2749.56	18701.4	3824.57	3124.04	29472.8	21222.1	35998.3	23445.5	14654	18100.9	21726	3547.13	28478	165852	16517.2	21803	23775.3	17107.6	13121.6	14121.8
C10 H14 O4	198.089	10.039	306637	8028.3	1538.16	8338.76	13812	23342.1	1678.49	11721	10851.8	3575.75	4576.95	4826.8	55002.7	290897	7896.68	6422.67	30746.7	11989.1	7273.36	6981.95	30800.3	9472.92	10953	15082.6	3507.66	3810.08	185374	5897.06	6313.66	306637	6909.48
C10 H14 O4	198.089	5.228	362212	19300	23184.6	18921.5	108958	23138.3	13763.2	21374.4	19822.9	17047.6	2684.47	14128.5	12508	14254.4	17074	16248	2261.06	18717.2	13793.3	12049.3	10772.8	16490.3	2277.95	2879.75	15351.2	13982	15364.4	17790.8	17543.1	11967.8	11325.8
C10 H14 O4	198.089	8.055	4.80989e+06	118888	3.18801e+06	191241	276957	152244	627451	95082.2	143531	1.4406e+06	101975	174846	247900	4.80989e+06	67161.8	602735	41284.7	38934.3	1.08959e+06	64052.3	250118	2.51724e+06	32895.9	4.75381e+06	57639.8	1.47004e+06	49157.9	281856	7579.61	51213.6	50147.5
C10 H14 O4	198.089	7.349	1.74963e+06	1.74963e+06	114896	57350.4	159081	172877	74769.9	88653.7	274584	92000.5	156813	81163.2	1.46441e+06	108730	139714	186769	80918.7	78402.8	186092	59232.4	85370.8	189164	15518.2	231252	113829	219114	166430	95119.7	200035	182838	88068.4
C10 H14 O4	198.089	6.259	1.72202e+07	1.67437e+06	1.92536e+06	4.53205e+06	123910	1.864e+06	1.27736e+06	196003	5.431e+06	559381	4.47472e+06	1.10763e+06	4.01326e+06	1.48182e+06	3.31399e+06	5.36093e+06	1.0573e+06	156111	5.98454e+06	924014	1.24414e+06	3.01871e+06	290549	5.83002e+06	2.16506e+06	5.08153e+06	3.05313e+06	3.58241e+06	1.72202e+07	6.94987e+06	3.23694e+06
[truncated: 3,921 more rows]
